# Supplementary material for: catena-Poly[[aquabis[N-(pyridin-3-yl)isonicotinamide-κN 1]copper(II)]-μ-fumarato-κ2 O 1:O 4]
Source: Acta Crystallogr Sect E Struct Rep Online. 2012 Nov 24;68(Pt 12):m1514. doi: 10.1107/S1600536812047101 (PMC3588761; doi:10.1107/S1600536812047101)
Supplement: Supplementary file 1 [file e-68-m1514-sup1.cif]

##############################################################################
#                                                                            #
# This CIF contains the data in a paper accepted for publication in          #
# Acta Crystallographica Section E. It conforms to the requirements of       #
# Notes for Authors for Acta Crystallographica Section E, and has been       #
# peer reviewed under the auspices of the IUCr Commission on Journals.       #
#                                                                            #
# Full details of the Crystallographic Information File format               #
# are given in the paper "The Crystallographic Information File (CIF):       #
# a New Standard Archive File for Crystallography" by S. R. Hall, F. H.      #
# Allen and I. D. Brown [Acta Cryst. (1991), A47, 655-685].                  #
#                                                                            #
# The current version of the core CIF dictionary is obtainable from          #
# ftp://ftp.iucr.org/pub/cif_core.dic.                                       #
#                                                                            #
# Software is freely available for graphical display of the structure(s)     #
# in this CIF. For information consult the CIF software page                 #
# http://www.iucr.org/resources/cif/software.                                #
#                                                                            #
# This file may be used for bona fide research purposes within the           #
# scientific community so long as proper attribution is given to the journal # 
# article from which it was obtained.                                        #
#                                                                            #
##############################################################################
data_I
_audit_creation_method     SHELXL-97
_chemical_name_systematic
;
<i>catena</i>-Poly[[aquabis[<i>N</i>-(pyridin-3-yl)isonicotinamide-
\k<i>N</i>^1^]copper(II)]-\m-fumarato-\k^2^<i>O</i>^1^:<i>O</i>^4^]
;
_chemical_name_common     ?
_chemical_formula_moiety     'C26 H22 Cu N6 O7'
_chemical_formula_sum     'C26 H22 Cu N6 O7'
_chemical_formula_iupac     '[Cu (C4 H2 O4) (C11 H9 N3 O)2 (H2 O)]'
_chemical_formula_weight     594.04
_chemical_melting_point     ?
_symmetry_cell_setting     monoclinic
_symmetry_space_group_name_H-M     'C 2/c'
_symmetry_space_group_name_Hall     '-C 2yc'
loop_
    _symmetry_equiv_pos_as_xyz
    'x, y, z'
    '-x, y, -z+1/2'
    'x+1/2, y+1/2, z'
    '-x+1/2, y+1/2, -z+1/2'
    '-x, -y, -z'
    'x, -y, z-1/2'
    '-x+1/2, -y+1/2, -z'
    'x+1/2, -y+1/2, z-1/2'
_cell_length_a     29.854(4)
_cell_length_b     5.3535(7)
_cell_length_c     17.353(2)
_cell_angle_alpha     90.00
_cell_angle_beta     118.686(2)
_cell_angle_gamma     90.00
_cell_volume     2433.0(6)
_cell_formula_units_Z     4
_cell_measurement_reflns_used     3329
_cell_measurement_theta_min     2.68
_cell_measurement_theta_max     25.34
_cell_measurement_temperature     173(2)
_exptl_crystal_description     needle
_exptl_crystal_colour     blue
_exptl_crystal_size_max     0.25
_exptl_crystal_size_mid     0.13
_exptl_crystal_size_min     0.09
_exptl_crystal_density_diffrn     1.622
_exptl_crystal_density_meas     ?
_exptl_crystal_density_method     'not measured'
_exptl_crystal_F_000     1220
_exptl_absorpt_coefficient_mu     0.960
_exptl_absorpt_correction_type     multi-scan
_exptl_absorpt_process_details     '(SADABS; Sheldrick, 1996)'
_exptl_absorpt_correction_T_min     0.7940
_exptl_absorpt_correction_T_max     0.9186
_exptl_special_details     ?
_diffrn_ambient_temperature     173(2)
_diffrn_radiation_type     MoK\a
_diffrn_radiation_wavelength     0.71073
_diffrn_radiation_source     'fine-focus sealed tube'
_diffrn_radiation_monochromator     graphite
_diffrn_measurement_device_type     'Bruker APEXII CCD'
_diffrn_measurement_method     \w-\f
_diffrn_detector_area_resol_mean     ?
_diffrn_reflns_number     9406
_diffrn_reflns_av_R_equivalents     0.0533
_diffrn_reflns_av_sigmaI/netI     0.0461
_diffrn_reflns_theta_min     2.36
_diffrn_reflns_theta_max     25.35
_diffrn_reflns_theta_full     25.00
_diffrn_measured_fraction_theta_max     1.000
_diffrn_measured_fraction_theta_full     1.000
_diffrn_reflns_limit_h_min     -35
_diffrn_reflns_limit_h_max     35
_diffrn_reflns_limit_k_min     -6
_diffrn_reflns_limit_k_max     6
_diffrn_reflns_limit_l_min     -20
_diffrn_reflns_limit_l_max     20
_diffrn_standards_number     0
_diffrn_standards_interval_count     0
_diffrn_standards_interval_time     ?
_diffrn_standards_decay_%     0
_refine_special_details
;
Refinement of <i>F</i>^2^ against ALL reflections. The weighted <i>R</i>-factor
<i>wR</i> and goodness of fit <i>S</i> are based on <i>F</i>^2^, conventional
<i>R</i>-factors <i>R</i> are based on <i>F</i>, with <i>F</i> set to zero for
negative <i>F</i>^2^. The threshold expression of <i>F</i>^2^ >
\s(<i>F</i>^2^) is used only for calculating <i>R</i>-factors(gt) <i>etc</i>.
and is not relevant to the choice of reflections for refinement.
<i>R</i>-factors based on <i>F</i>^2^ are statistically about twice as large
as those based on <i>F</i>, and <i>R</i>- factors based on ALL data will be
even larger.
;
_reflns_number_total     2240
_reflns_number_gt     1758
_reflns_threshold_expression     >2\s(I)
_refine_ls_structure_factor_coef     Fsqd
_refine_ls_matrix_type     full
_refine_ls_R_factor_all     0.0515
_refine_ls_R_factor_gt     0.0362
_refine_ls_wR_factor_gt     0.0762
_refine_ls_wR_factor_ref     0.0830
_refine_ls_goodness_of_fit_ref     1.036
_refine_ls_restrained_S_all     1.036
_refine_ls_number_reflns     2240
_refine_ls_number_parameters     188
_refine_ls_number_restraints     5
_refine_ls_hydrogen_treatment     mixed
_refine_ls_weighting_scheme     calc
_refine_ls_weighting_details
         'calc w=1/[\s^2^(Fo^2^)+(0.0303P)^2^+4.2344P] where P=(Fo^2^+2Fc^2^)/3'
_atom_sites_solution_hydrogens     geom
_atom_sites_solution_primary     direct
_atom_sites_solution_secondary     difmap
_refine_ls_shift/su_max     0.000
_refine_ls_shift/su_mean     0.000
_refine_diff_density_max     0.342
_refine_diff_density_min     -0.363
_refine_ls_extinction_method     none
_refine_ls_extinction_coef     ?
loop_
    _atom_type_symbol
    _atom_type_description
    _atom_type_scat_dispersion_real
    _atom_type_scat_dispersion_imag
    _atom_type_scat_source
    'C' 'C' 0.0033 0.0016
                         'International Tables Vol C Tables 4.2.6.8 and 6.1.1.4'
    'H' 'H' 0.0000 0.0000
                         'International Tables Vol C Tables 4.2.6.8 and 6.1.1.4'
    'N' 'N' 0.0061 0.0033
                         'International Tables Vol C Tables 4.2.6.8 and 6.1.1.4'
    'O' 'O' 0.0106 0.0060
                         'International Tables Vol C Tables 4.2.6.8 and 6.1.1.4'
    'Cu' 'Cu' 0.3201 1.2651
                         'International Tables Vol C Tables 4.2.6.8 and 6.1.1.4'
_computing_data_collection     'APEX2 (Bruker, 2006)'
_computing_cell_refinement     'SAINT  (Bruker, 2006)'
_computing_data_reduction     'SAINT  (Bruker, 2006)'
_computing_structure_solution     'SHELXS97 (Sheldrick, 2008)'
_computing_structure_refinement     'SHELXL97 (Sheldrick, 2008)'
_computing_molecular_graphics
;
<i>Crystal Maker</i> (Palmer, 2007)
;
_computing_publication_material     'SHELXL97 (Sheldrick, 2008)'
loop_
    _atom_site_type_symbol
    _atom_site_label
    _atom_site_fract_x
    _atom_site_fract_y
    _atom_site_fract_z
    _atom_site_U_iso_or_equiv
    _atom_site_adp_type
    _atom_site_calc_flag
    _atom_site_refinement_flags
    _atom_site_occupancy
    _atom_site_symmetry_multiplicity
    _atom_site_disorder_assembly
    _atom_site_disorder_group
    Cu Cu1 0.0000 0.98462(9) 0.2500 0.01332(15) Uani d S 1 2 . .
    O O1 -0.01260(9) 0.5988(4) 0.10232(13) 0.0329(6) Uani d . 1 1 . .
    O O2 0.23784(7) 0.6328(4) 0.58520(13) 0.0277(5) Uani d . 1 1 . .
    O O3 0.0000 1.3863(5) 0.2500 0.0288(7) Uani d SD 1 2 . .
    H H3O -0.0035(12) 1.471(4) 0.2067(12) 0.035 Uiso d D 1 1 . .
    O O4 0.01923(7) 0.9749(3) 0.15746(11) 0.0170(4) Uani d . 1 1 . .
    N N1 0.34390(10) 0.8621(5) 0.83508(17) 0.0384(7) Uani d . 1 1 . .
    N N2 0.24546(9) 1.0496(5) 0.61401(16) 0.0232(6) Uani d D 1 1 . .
    H H2N 0.2343(11) 1.199(4) 0.5910(18) 0.028 Uiso d D 1 1 . .
    N N3 0.07405(8) 0.9573(4) 0.34350(14) 0.0159(5) Uani d . 1 1 . .
    C C1 0.37744(12) 1.0459(6) 0.8530(2) 0.0344(8) Uani d . 1 1 . .
    H H1 0.4076 1.0448 0.9083 0.041 Uiso calc R 1 1 . .
    C C2 0.37059(12) 1.2372(6) 0.7956(2) 0.0339(8) Uani d . 1 1 . .
    H H2 0.3955 1.3652 0.8108 0.041 Uiso calc R 1 1 . .
    C C3 0.32648(12) 1.2391(6) 0.7149(2) 0.0295(8) Uani d . 1 1 . .
    H H3 0.3203 1.3698 0.6739 0.035 Uiso calc R 1 1 . .
    C C4 0.30186(11) 0.8643(6) 0.75726(19) 0.0292(7) Uani d . 1 1 . .
    H H4 0.2777 0.7335 0.7438 0.035 Uiso calc R 1 1 . .
    C C5 0.29173(10) 1.0479(5) 0.69522(18) 0.0201(6) Uani d . 1 1 . .
    C C6 0.16993(10) 0.8946(5) 0.48796(18) 0.0187(6) Uani d . 1 1 . .
    C C7 0.09141(10) 1.1150(5) 0.41137(18) 0.0199(6) Uani d . 1 1 . .
    H H7 0.0702 1.2498 0.4094 0.024 Uiso calc R 1 1 . .
    C C8 0.15215(10) 0.7307(5) 0.41788(18) 0.0195(6) Uani d . 1 1 . .
    H H8 0.1725 0.5933 0.4188 0.023 Uiso calc R 1 1 . .
    C C9 0.13897(10) 1.0906(5) 0.48445(18) 0.0214(7) Uani d . 1 1 . .
    H H9 0.1502 1.2068 0.5315 0.026 Uiso calc R 1 1 . .
    C C10 0.10459(10) 0.7686(5) 0.34665(18) 0.0193(6) Uani d . 1 1 . .
    H H10 0.0930 0.6575 0.2981 0.023 Uiso calc R 1 1 . .
    C C11 0.00282(10) 0.8103(5) 0.09670(18) 0.0180(6) Uani d . 1 1 . .
    C C12 0.00079(10) 0.8823(5) 0.01221(17) 0.0169(6) Uani d . 1 1 . .
    H H12 0.0006 0.7540 -0.0257 0.020 Uiso calc R 1 1 . .
    C C13 0.22077(10) 0.8447(5) 0.56670(18) 0.0205(6) Uani d . 1 1 . .
loop_
    _atom_site_aniso_label
    _atom_site_aniso_U_11
    _atom_site_aniso_U_22
    _atom_site_aniso_U_33
    _atom_site_aniso_U_12
    _atom_site_aniso_U_13
    _atom_site_aniso_U_23
    Cu1 0.0147(2) 0.0154(3) 0.0090(2) 0.000 0.00500(19) 0.000
    O1 0.0667(16) 0.0171(11) 0.0272(12) -0.0040(11) 0.0324(12) -0.0003(9)
    O2 0.0219(11) 0.0249(12) 0.0250(12) 0.0040(9) 0.0022(9) 0.0016(10)
    O3 0.058(2) 0.0146(16) 0.0144(16) 0.000 0.0181(16) 0.000
    O4 0.0193(10) 0.0222(11) 0.0111(9) -0.0034(8) 0.0086(8) -0.0021(9)
    N1 0.0373(16) 0.0429(18) 0.0212(15) -0.0081(14) 0.0030(13) 0.0075(13)
    N2 0.0191(13) 0.0230(15) 0.0187(13) 0.0024(11) 0.0020(11) 0.0017(11)
    N3 0.0172(12) 0.0188(13) 0.0120(11) -0.0005(10) 0.0073(10) -0.0011(10)
    C1 0.0261(17) 0.043(2) 0.0208(16) -0.0033(15) 0.0005(14) -0.0006(15)
    C2 0.0243(17) 0.035(2) 0.0302(19) -0.0102(14) 0.0033(15) -0.0011(15)
    C3 0.0307(18) 0.0241(18) 0.0255(18) -0.0030(14) 0.0068(15) 0.0037(14)
    C4 0.0262(17) 0.0343(19) 0.0206(16) -0.0115(15) 0.0060(14) 0.0012(14)
    C5 0.0144(14) 0.0256(17) 0.0171(15) 0.0011(12) 0.0050(12) -0.0024(12)
    C6 0.0153(14) 0.0218(15) 0.0169(15) 0.0008(12) 0.0060(12) 0.0019(12)
    C7 0.0193(15) 0.0225(16) 0.0172(15) 0.0030(12) 0.0082(12) -0.0008(13)
    C8 0.0159(14) 0.0199(16) 0.0214(16) 0.0017(12) 0.0080(13) -0.0020(12)
    C9 0.0195(15) 0.0234(16) 0.0156(15) -0.0008(12) 0.0040(12) -0.0076(12)
    C10 0.0223(15) 0.0201(16) 0.0158(15) -0.0008(12) 0.0094(13) -0.0035(12)
    C11 0.0209(15) 0.0160(15) 0.0168(15) 0.0057(12) 0.0088(12) 0.0027(12)
    C12 0.0215(14) 0.0157(13) 0.0154(15) -0.0008(12) 0.0103(12) -0.0035(12)
    C13 0.0161(14) 0.0241(17) 0.0176(15) 0.0023(13) 0.0051(12) 0.0020(13)
_geom_special_details
;
All e.s.d.'s (except the e.s.d. in the dihedral angle between two l.s. planes)
are estimated using the full covariance matrix. The cell e.s.d.'s are taken
into account individually in the estimation of e.s.d.'s in distances, angles
and torsion angles; correlations between e.s.d.'s in cell parameters are only
used when they are defined by crystal symmetry. An approximate (isotropic)
treatment of cell e.s.d.'s is used for estimating e.s.d.'s involving l.s.
planes.
;
loop_
    _geom_bond_atom_site_label_1
    _geom_bond_atom_site_label_2
    _geom_bond_site_symmetry_2
    _geom_bond_distance
    _geom_bond_publ_flag
    Cu1 O4 2 1.9485(17) ?
    Cu1 O4 . 1.9485(17) ?
    Cu1 N3 . 2.024(2) ?
    Cu1 N3 2 2.024(2) ?
    Cu1 O3 . 2.151(3) ?
    O1 C11 . 1.244(3) ?
    O2 C13 . 1.222(3) ?
    O3 H3O 2 0.839(11) ?
    O3 H3O . 0.839(11) ?
    O4 C11 . 1.278(3) ?
    N1 C1 . 1.330(4) ?
    N1 C4 . 1.331(4) ?
    N2 C13 . 1.356(4) ?
    N2 C5 . 1.423(3) ?
    N2 H2N . 0.883(17) ?
    N3 C7 . 1.335(3) ?
    N3 C10 . 1.344(3) ?
    C1 C2 . 1.374(4) ?
    C1 H1 . 0.9500 ?
    C2 C3 . 1.388(4) ?
    C2 H2 . 0.9500 ?
    C3 C5 . 1.379(4) ?
    C3 H3 . 0.9500 ?
    C4 C5 . 1.380(4) ?
    C4 H4 . 0.9500 ?
    C6 C9 . 1.380(4) ?
    C6 C8 . 1.382(4) ?
    C6 C13 . 1.500(4) ?
    C7 C9 . 1.383(4) ?
    C7 H7 . 0.9500 ?
    C8 C10 . 1.378(4) ?
    C8 H8 . 0.9500 ?
    C9 H9 . 0.9500 ?
    C10 H10 . 0.9500 ?
    C11 C12 . 1.489(4) ?
    C12 C12 5_575 1.323(5) ?
    C12 H12 . 0.9500 ?
loop_
    _geom_angle_atom_site_label_1
    _geom_angle_atom_site_label_2
    _geom_angle_atom_site_label_3
    _geom_angle_site_symmetry_1
    _geom_angle_site_symmetry_3
    _geom_angle
    _geom_angle_publ_flag
    O4 Cu1 O4 2 . 176.95(12) ?
    O4 Cu1 N3 2 . 88.74(8) ?
    O4 Cu1 N3 . . 91.04(8) ?
    O4 Cu1 N3 2 2 91.04(8) ?
    O4 Cu1 N3 . 2 88.74(8) ?
    N3 Cu1 N3 . 2 171.71(13) ?
    O4 Cu1 O3 2 . 91.52(6) ?
    O4 Cu1 O3 . . 91.52(6) ?
    N3 Cu1 O3 . . 94.15(6) ?
    N3 Cu1 O3 2 . 94.15(6) ?
    H3O O3 Cu1 2 . 122.6(17) ?
    H3O O3 H3O 2 . 115(3) ?
    Cu1 O3 H3O . . 122.6(17) ?
    C11 O4 Cu1 . . 123.39(17) ?
    C1 N1 C4 . . 117.9(3) ?
    C13 N2 C5 . . 125.5(2) ?
    C13 N2 H2N . . 119(2) ?
    C5 N2 H2N . . 115(2) ?
    C7 N3 C10 . . 118.1(2) ?
    C7 N3 Cu1 . . 118.25(18) ?
    C10 N3 Cu1 . . 123.06(18) ?
    N1 C1 C2 . . 123.3(3) ?
    N1 C1 H1 . . 118.4 ?
    C2 C1 H1 . . 118.4 ?
    C1 C2 C3 . . 118.4(3) ?
    C1 C2 H2 . . 120.8 ?
    C3 C2 H2 . . 120.8 ?
    C5 C3 C2 . . 118.8(3) ?
    C5 C3 H3 . . 120.6 ?
    C2 C3 H3 . . 120.6 ?
    N1 C4 C5 . . 123.0(3) ?
    N1 C4 H4 . . 118.5 ?
    C5 C4 H4 . . 118.5 ?
    C3 C5 C4 . . 118.6(3) ?
    C3 C5 N2 . . 119.8(3) ?
    C4 C5 N2 . . 121.5(3) ?
    C9 C6 C8 . . 118.5(2) ?
    C9 C6 C13 . . 122.6(3) ?
    C8 C6 C13 . . 118.8(2) ?
    N3 C7 C9 . . 122.8(3) ?
    N3 C7 H7 . . 118.6 ?
    C9 C7 H7 . . 118.6 ?
    C10 C8 C6 . . 119.4(3) ?
    C10 C8 H8 . . 120.3 ?
    C6 C8 H8 . . 120.3 ?
    C6 C9 C7 . . 118.9(3) ?
    C6 C9 H9 . . 120.5 ?
    C7 C9 H9 . . 120.5 ?
    N3 C10 C8 . . 122.3(3) ?
    N3 C10 H10 . . 118.9 ?
    C8 C10 H10 . . 118.9 ?
    O1 C11 O4 . . 125.0(3) ?
    O1 C11 C12 . . 118.1(2) ?
    O4 C11 C12 . . 116.9(2) ?
    C12 C12 C11 5_575 . 122.7(3) ?
    C12 C12 H12 5_575 . 118.6 ?
    C11 C12 H12 . . 118.6 ?
    O2 C13 N2 . . 123.7(3) ?
    O2 C13 C6 . . 121.1(3) ?
    N2 C13 C6 . . 115.2(2) ?
loop_
    _geom_torsion_atom_site_label_1
    _geom_torsion_atom_site_label_2
    _geom_torsion_atom_site_label_3
    _geom_torsion_atom_site_label_4
    _geom_torsion_site_symmetry_1
    _geom_torsion_site_symmetry_2
    _geom_torsion_site_symmetry_3
    _geom_torsion_site_symmetry_4
    _geom_torsion
    _geom_torsion_publ_flag
    O4 Cu1 O3 H3O 2 . . 2 22(3) ?
    O4 Cu1 O3 H3O . . . 2 -158(3) ?
    N3 Cu1 O3 H3O . . . 2 -66(3) ?
    N3 Cu1 O3 H3O 2 . . 2 114(3) ?
    N3 Cu1 O4 C11 . . . . 121.8(2) ?
    N3 Cu1 O4 C11 2 . . . -49.9(2) ?
    O3 Cu1 O4 C11 . . . . -143.99(19) ?
    O4 Cu1 N3 C7 2 . . . -50.8(2) ?
    O4 Cu1 N3 C7 . . . . 132.2(2) ?
    O3 Cu1 N3 C7 . . . . 40.6(2) ?
    O4 Cu1 N3 C10 2 . . . 120.2(2) ?
    O4 Cu1 N3 C10 . . . . -56.8(2) ?
    O3 Cu1 N3 C10 . . . . -148.4(2) ?
    C4 N1 C1 C2 . . . . 0.4(5) ?
    N1 C1 C2 C3 . . . . 0.1(5) ?
    C1 C2 C3 C5 . . . . -0.8(5) ?
    C1 N1 C4 C5 . . . . -0.1(5) ?
    C2 C3 C5 C4 . . . . 1.0(5) ?
    C2 C3 C5 N2 . . . . 178.0(3) ?
    N1 C4 C5 C3 . . . . -0.6(5) ?
    N1 C4 C5 N2 . . . . -177.6(3) ?
    C13 N2 C5 C3 . . . . 146.3(3) ?
    C13 N2 C5 C4 . . . . -36.8(4) ?
    C10 N3 C7 C9 . . . . -0.6(4) ?
    Cu1 N3 C7 C9 . . . . 170.8(2) ?
    C9 C6 C8 C10 . . . . 0.6(4) ?
    C13 C6 C8 C10 . . . . 177.4(3) ?
    C8 C6 C9 C7 . . . . 0.3(4) ?
    C13 C6 C9 C7 . . . . -176.4(3) ?
    N3 C7 C9 C6 . . . . -0.3(4) ?
    C7 N3 C10 C8 . . . . 1.5(4) ?
    Cu1 N3 C10 C8 . . . . -169.4(2) ?
    C6 C8 C10 N3 . . . . -1.5(4) ?
    Cu1 O4 C11 O1 . . . . -24.5(4) ?
    Cu1 O4 C11 C12 . . . . 153.62(18) ?
    O1 C11 C12 C12 . . . 5_575 156.4(3) ?
    O4 C11 C12 C12 . . . 5_575 -21.9(5) ?
    C5 N2 C13 O2 . . . . -6.2(4) ?
    C5 N2 C13 C6 . . . . 174.0(2) ?
    C9 C6 C13 O2 . . . . 150.1(3) ?
    C8 C6 C13 O2 . . . . -26.5(4) ?
    C9 C6 C13 N2 . . . . -30.1(4) ?
    C8 C6 C13 N2 . . . . 153.3(3) ?
loop_
    _geom_hbond_atom_site_label_D
    _geom_hbond_atom_site_label_H
    _geom_hbond_atom_site_label_A
    _geom_hbond_site_symmetry_A
    _geom_hbond_distance_DH
    _geom_hbond_distance_HA
    _geom_hbond_distance_DA
    _geom_hbond_angle_DHA
    _geom_hbond_publ_flag
    O3 H3O O1 1_565 0.839(11) 1.832(10) 2.660(2) 169(3) y
    N2 H2N O2 1_565 0.883(17) 2.33(2) 3.153(3) 155(3) y
    C2 H2 O4 7_576 0.95 2.48 3.360(4) 153 y
    C7 H7 O1 2_565 0.95 2.48 3.430(4) 178 y
    C9 H9 N1 4_556 0.95 2.39 3.263(4) 153 y
    C12 H12 O1 5_565 0.95 2.43 3.374(4) 171 y
_iucr_refine_instructions_details
;
TITL C2c in C2/c
CELL 0.71073  29.8541   5.3535  17.3528  90.000 118.686  90.000
ZERR    4.00   0.0041   0.0007   0.0024   0.000   0.002   0.000
LATT  7
SYMM -X, Y, 0.5-Z
SFAC C H N O CU
UNIT 104 88 24 28 4
TEMP -100.000
L.S. 16
ACTA 50
CONF
HTAB 2
BOND $H
FMAP 2
PLAN 20
DFIX 0.9 N2 H2N
DFIX 0.85 O3 H3o
size 0.252 0.126 0.090
eqiv $1 x, y+1, z
htab o3 O1_$1
HTAB N2 o2_$1
EQIV $2 -x, y, -z+1/2
DFIX 0.85 O3 H3o
DFIX 0.85 O3 H3o_$2
DANG 1.4 H3O H3O_$2
BIND O3 H3O_$2
EQIV $3 -x, -y+2, -z
BIND C12 C12_$3
BIND C11_$3 C12_$3
WGHT    0.030300    4.234400
FVAR       0.07216
CU1   5    0.000000    0.984616    0.250000    10.50000    0.01467    0.01538 =
         0.00905    0.00000    0.00500    0.00000
O1    4   -0.012595    0.598776    0.102316    11.00000    0.06667    0.01714 =
         0.02715   -0.00033    0.03244   -0.00401
O2    4    0.237840    0.632805    0.585196    11.00000    0.02191    0.02493 =
         0.02496    0.00164    0.00217    0.00401
O3    4    0.000000    1.386335    0.250000    10.50000    0.05822    0.01457 =
         0.01441    0.00000    0.01808    0.00000
H3O   2   -0.003495    1.470659    0.206732    11.00000   -1.20000
O4    4    0.019234    0.974931    0.157455    11.00000    0.01935    0.02224 =
         0.01109   -0.00215    0.00860   -0.00340
N1    3    0.343898    0.862077    0.835081    11.00000    0.03725    0.04288 =
         0.02117    0.00747    0.00298   -0.00809
N2    3    0.245460    1.049612    0.614010    11.00000    0.01912    0.02298 =
         0.01867    0.00169    0.00203    0.00240
H2N   2    0.234261    1.198753    0.591028    11.00000   -1.20000
N3    3    0.074050    0.957281    0.343496    11.00000    0.01721    0.01880 =
         0.01199   -0.00110    0.00729   -0.00051
C1    1    0.377442    1.045860    0.853047    11.00000    0.02611    0.04274 =
         0.02084   -0.00055    0.00053   -0.00331
AFIX  43
H1    2    0.407639    1.044808    0.908316    11.00000   -1.20000
AFIX   0
C2    1    0.370593    1.237230    0.795632    11.00000    0.02430    0.03499 =
         0.03019   -0.00113    0.00331   -0.01021
AFIX  43
H2    2    0.395471    1.365213    0.810850    11.00000   -1.20000
AFIX   0
C3    1    0.326478    1.239133    0.714892    11.00000    0.03068    0.02409 =
         0.02550    0.00371    0.00684   -0.00296
AFIX  43
H3    2    0.320338    1.369766    0.673946    11.00000   -1.20000
AFIX   0
C4    1    0.301858    0.864325    0.757259    11.00000    0.02620    0.03430 =
         0.02064    0.00117    0.00600   -0.01149
AFIX  43
H4    2    0.277722    0.733538    0.743823    11.00000   -1.20000
AFIX   0
C5    1    0.291727    1.047867    0.695219    11.00000    0.01437    0.02563 =
         0.01711   -0.00238    0.00501    0.00107
C6    1    0.169928    0.894571    0.487956    11.00000    0.01529    0.02182 =
         0.01689    0.00187    0.00605    0.00080
C7    1    0.091408    1.115025    0.411368    11.00000    0.01925    0.02251 =
         0.01721   -0.00078    0.00823    0.00297
AFIX  43
H7    2    0.070179    1.249807    0.409378    11.00000   -1.20000
AFIX   0
C8    1    0.152152    0.730719    0.417879    11.00000    0.01595    0.01988 =
         0.02138   -0.00199    0.00799    0.00171
AFIX  43
H8    2    0.172524    0.593253    0.418791    11.00000   -1.20000
AFIX   0
C9    1    0.138974    1.090584    0.484447    11.00000    0.01950    0.02343 =
         0.01562   -0.00756    0.00400   -0.00081
AFIX  43
H9    2    0.150154    1.206805    0.531454    11.00000   -1.20000
AFIX   0
C10   1    0.104590    0.768603    0.346653    11.00000    0.02231    0.02012 =
         0.01575   -0.00348    0.00939   -0.00084
AFIX  43
H10   2    0.092999    0.657542    0.298131    11.00000   -1.20000
AFIX   0
C11   1    0.002815    0.810330    0.096698    11.00000    0.02094    0.01600 =
         0.01676    0.00271    0.00883    0.00568
C12   1    0.000793    0.882308    0.012212    11.00000    0.02154    0.01572 =
         0.01535   -0.00354    0.01034   -0.00080
AFIX  43
H12   2    0.000635    0.753951   -0.025720    11.00000   -1.20000
AFIX   0
C13   1    0.220766    0.844719    0.566697    11.00000    0.01613    0.02413 =
         0.01758    0.00205    0.00505    0.00232
HKLF 4
REM  C2c in C2/c
REM R1 =  0.0362 for   1758 Fo > 4sig(Fo)  and  0.0515 for all   2240 data
REM    188 parameters refined using      5 restraints
END
WGHT      0.0304      4.2233
REM Highest difference peak  0.342,  deepest hole -0.363,  1-sigma level  0.073
Q1    1   0.0189  1.2001  0.2628  11.00000  0.05    0.34
Q2    1   0.0445  0.9877  0.2925  11.00000  0.05    0.34
Q3    1   0.1471  0.9171  0.4954  11.00000  0.05    0.31
Q4    1   0.1652  1.0572  0.4829  11.00000  0.05    0.31
Q5    1   0.0186  0.6282  0.1238  11.00000  0.05    0.31
Q6    1   0.2891  1.0278  0.7381  11.00000  0.05    0.31
Q7    1   0.2623  0.7097  0.5971  11.00000  0.05    0.29
Q8    1   0.0115  0.8755  0.1943  11.00000  0.05    0.28
Q9    1   0.1587  0.8158  0.4566  11.00000  0.05    0.28
Q10   1   0.0144  0.8132  0.0620  11.00000  0.05    0.27
Q11   1   0.2597  1.0336  0.6673  11.00000  0.05    0.26
Q12   1  -0.0124  0.3918  0.0977  11.00000  0.05    0.25
Q13   1   0.0841  1.0724  0.3534  11.00000  0.05    0.25
Q14   1   0.1906  0.8780  0.5242  11.00000  0.05    0.25
Q15   1   0.4020  1.5226  0.9016  11.00000  0.05    0.25
Q16   1   0.0259  0.9970  0.0235  11.00000  0.05    0.24
Q17   1   0.3234  0.9229  0.8081  11.00000  0.05    0.24
Q18   1   0.2120  0.4647  0.5406  11.00000  0.05    0.24
Q19   1   0.0284  1.1513  0.1685  11.00000  0.05    0.23
Q20   1   0.0071  1.0448  0.1894  11.00000  0.05    0.23
;
data_global
_journal_date_recd_electronic     2012-11-13
_journal_date_accepted     2012-11-15
_journal_name_full     'Acta Crystallographica, Section E'
_journal_year     2012
_journal_volume     68
_journal_issue     12
_journal_page_first     m1514
_journal_page_last     m1514
_journal_paper_category     QM
_journal_paper_doi     10.1107/S1600536812047101
_journal_coeditor_code     LH5556
_publ_contact_author_name     'Robert L. LaDuca'
_publ_contact_author_address
;
Lyman Briggs College
Department of Chemistry
E-30 Holmes Hall
Michigan State University
East Lansing, MI 48825 USA
;
_publ_contact_author_email     'laduca@msu.edu'
_publ_contact_author_fax     '517-432-2758'
_publ_contact_author_phone     '517-432-2268'
_publ_section_title
;\
<i>catena</i>-Poly[[aquabis[<i>N</i>-(pyridin-3-yl)isonicotinamide-\
\k<i>N</i>^1^]copper(II)]-\m-fumarato-\k^2^<i>O</i>^1^:<i>O</i>^4^]
;
loop_
    _publ_author_name
    _publ_author_footnote
    _publ_author_address
    'Qiblawi, Sultan H.' .
;
Lyman Briggs College
Department of Chemistry
Michigan State University
East Lansing, MI 48825 USA
;
    'LaDuca*, Robert L.' .
;
Lyman Briggs College
Department of Chemistry
Michigan State University
East Lansing, MI 48825 USA
;
