# Supplementary material for: catena-Poly[[aquabis[N-(pyridin-3-yl)isonicotinamide-κN 1]copper(II)]-μ-fumarato-κ2 O 1:O 4]
Source: Acta Crystallogr Sect E Struct Rep Online. 2012 Nov 24;68(Pt 12):m1514. doi: 10.1107/S1600536812047101 (PMC3588761; doi:10.1107/S1600536812047101)
Supplement: Supplementary file 2 [file e-68-m1514-Isup2.hkl]

# 
# h,k,l, Fc-squared, Fo-squared, sigma(Fo-squared) and status flag 
# 
data_I
_shelx_title ' C2c in C2/c' 
_shelx_refln_list_code          4 
_shelx_F_calc_maximum      428.88 
_exptl_crystal_F_000      1220.00 
_reflns_d_resolution_high  0.8299 
 
loop_ 
 _symmetry_equiv_pos_as_xyz 
 'x, y, z' 
 '-x, y, -z+1/2' 
 'x+1/2, y+1/2, z' 
 '-x+1/2, y+1/2, -z+1/2' 
 '-x, -y, -z' 
 'x, -y, z-1/2' 
 '-x+1/2, -y+1/2, -z' 
 'x+1/2, -y+1/2, z-1/2' 
 
_cell_length_a    29.8541 
_cell_length_b     5.3535 
_cell_length_c    17.3528 
_cell_angle_alpha  90.000 
_cell_angle_beta  118.686 
_cell_angle_gamma  90.000 
 
_shelx_F_squared_multiplier     1.000 
 
loop_ 
 _refln_index_h 
 _refln_index_k 
 _refln_index_l 
 _refln_F_squared_calc 
 _refln_F_squared_meas 
 _refln_F_squared_sigma 
 _refln_observed_status 
   4   0   0    39236.45    41809.50    397.13 o 
   6   0   0    68965.20    72203.60    672.42 o 
   8   0   0   106836.43   111022.59   1016.79 o 
  10   0   0    28856.71    28457.96    366.26 o 
  12   0   0    61121.11    61944.40    572.07 o 
  14   0   0    24078.62    23265.78    296.01 o 
  16   0   0    10579.32     9807.67    187.05 o 
  18   0   0     6394.07     5878.29    152.88 o 
  20   0   0     6120.06     5742.25    159.19 o 
  22   0   0     2035.02     2028.71    128.34 o 
  24   0   0     6657.85     6691.67    233.42 o 
  26   0   0     1066.27     1082.60    128.48 o 
  28   0   0     2311.12     2142.37    260.56 o 
  30   0   0     2512.20     2255.55    172.63 o 
   1   1   0    29969.72    30933.86    205.25 o 
   3   1   0    30935.29    31965.25    234.85 o 
   5   1   0     2282.75     1994.71     47.93 o 
   7   1   0     7545.81     7693.32    102.03 o 
   9   1   0     3140.50     2950.31     63.47 o 
  11   1   0    14598.21    14447.72    156.56 o 
  13   1   0    16419.72    16407.67    179.19 o 
  15   1   0     3078.08     2663.31     73.79 o 
  17   1   0     3567.43     3508.32     88.29 o 
  19   1   0      606.29      679.97     51.46 o 
  21   1   0     2536.95     2799.79    127.51 o 
  23   1   0     4276.00     4900.32    155.97 o 
  25   1   0       78.12      105.58     53.35 o 
  27   1   0     2626.50     2846.20    136.77 o 
  29   1   0     2269.23     2246.77    154.02 o 
  31   1   0      941.72      982.71    126.61 o 
   0   2   0    12829.61    13875.18    330.00 o 
   2   2   0    19509.44    19496.25    182.53 o 
   4   2   0    32977.30    34859.55    286.94 o 
   6   2   0     1834.65     1304.58     49.00 o 
   8   2   0     7802.52     7380.92    115.05 o 
  10   2   0     7799.19     8305.30    167.31 o 
  12   2   0     5297.48     5427.51    110.20 o 
  14   2   0     5716.29     5449.04    169.67 o 
  16   2   0     6483.30     6744.26    136.11 o 
  18   2   0       99.96       85.82     41.51 o 
  20   2   0      648.84      675.01     78.67 o 
  22   2   0       65.83       81.78     52.73 o 
  24   2   0     3078.12     3460.29    237.32 o 
  26   2   0      268.39      402.28    122.20 o 
  28   2   0      722.59      844.46    133.35 o 
  30   2   0      247.46      254.98    107.10 o 
   1   3   0     8322.46     8084.29    128.27 o 
   3   3   0     6332.42     6193.69    103.32 o 
   5   3   0     7578.61     7070.15    111.80 o 
   7   3   0     5746.91     5726.54    103.34 o 
   9   3   0      555.39      501.28     44.58 o 
  11   3   0     2266.96     2363.36    142.05 o 
  13   3   0     5397.07     5169.32    138.15 o 
  15   3   0     1557.41     1444.00     85.71 o 
  17   3   0     1425.04     1471.85    107.17 o 
  19   3   0       15.11      -14.35     47.19 o 
  21   3   0     1570.63     1560.69    187.27 o 
  23   3   0      623.84      518.51    133.70 o 
  25   3   0     2264.93     2692.55    468.53 o 
  27   3   0      127.82      132.30    114.44 o 
   0   4   0      318.96      291.44     57.81 o 
   2   4   0     4118.99     4233.55    124.00 o 
   4   4   0       27.11        0.88     33.12 o 
   6   4   0     1204.73     1188.65     98.75 o 
   8   4   0     1223.01     1212.47     84.01 o 
  10   4   0      942.28      897.51     80.46 o 
  12   4   0      176.66      176.99     52.96 o 
  14   4   0      544.39      565.86     97.49 o 
  16   4   0     1639.13     1783.12    119.36 o 
  18   4   0      662.67      938.85    178.73 o 
  20   4   0      161.59      104.20     77.41 o 
  22   4   0       10.49      133.14    105.17 o 
  24   4   0      269.59      593.54    153.36 o 
   1   5   0     3406.19     3482.09    152.97 o 
   3   5   0     8116.54     7893.62    222.51 o 
   5   5   0     5736.74     5698.78    232.28 o 
   7   5   0     1559.28     2065.60    152.64 o 
   9   5   0     5376.44     5224.20    228.24 o 
  11   5   0     2063.81     2490.42    185.97 o 
  13   5   0     1680.35     1867.98    159.99 o 
  15   5   0     1448.03     1733.58    129.32 o 
  17   5   0     1622.03     1867.49    135.66 o 
  19   5   0     1041.51     1000.91    123.56 o 
   0   6   0       19.55       71.05    136.33 o 
   2   6   0      680.23      723.55    157.24 o 
   4   6   0     3044.07     3107.89    358.22 o 
   6   6   0      150.33      127.45     87.32 o 
   8   6   0      382.35      222.70    120.83 o 
  10   6   0      962.50     1004.17    145.82 o 
 -31   1   1       38.48        2.39     74.99 o 
 -29   1   1        3.41      -15.34     62.30 o 
 -27   1   1      863.30      816.89    101.12 o 
 -25   1   1        1.48       13.95     45.99 o 
 -23   1   1     2102.38     2148.04    117.44 o 
 -21   1   1      325.13      227.15     38.83 o 
 -19   1   1     5933.44     5688.94    116.54 o 
 -17   1   1     2737.16     2946.59     80.91 o 
 -15   1   1       29.81       12.94     20.93 o 
 -13   1   1     1165.87     1220.23     57.05 o 
 -11   1   1     2167.85     2237.03     62.90 o 
  -9   1   1      558.16      566.61     33.53 o 
  -7   1   1       81.81       94.56     18.11 o 
  -5   1   1     1774.08     1951.82     41.99 o 
  -3   1   1      268.13      248.94     21.23 o 
  -1   1   1    12806.78    13231.55    144.58 o 
   1   1   1      707.54      717.78     30.82 o 
   3   1   1     4897.47     5154.17     73.61 o 
   5   1   1      196.12      186.83     23.08 o 
   7   1   1     1970.65     2039.52     55.69 o 
   9   1   1      408.34      397.78     33.82 o 
  11   1   1     1092.06     1047.08     60.91 o 
  13   1   1      208.40      151.89     29.33 o 
  15   1   1       57.16       49.79     26.52 o 
  17   1   1       19.80        1.31     26.59 o 
  19   1   1      282.75      266.39     81.61 o 
  21   1   1      293.11      270.20     56.43 o 
  23   1   1     1325.41     1306.66     98.96 o 
  25   1   1      816.86      778.23    114.88 o 
  27   1   1      462.36      309.64     72.60 o 
  29   1   1        5.41       62.45     70.51 o 
 -30   2   1       22.49      147.62     95.70 o 
 -28   2   1     1139.35     1235.33    188.97 o 
 -26   2   1      330.61      188.83    104.26 o 
 -24   2   1      579.80      387.52    111.37 o 
 -22   2   1     1719.07     1714.25    164.77 o 
 -20   2   1     1436.98     1341.34     78.41 o 
 -18   2   1      144.77       96.73     35.35 o 
 -16   2   1     1289.59     1363.42     68.22 o 
 -14   2   1      252.54      141.99     45.77 o 
 -12   2   1      438.75      428.05     37.96 o 
 -10   2   1     3242.39     3570.91     85.06 o 
  -8   2   1     5388.16     5678.70     93.99 o 
  -6   2   1       18.54        6.37     15.53 o 
  -4   2   1     1093.32     1068.60     39.77 o 
  -2   2   1      235.17      247.81     25.39 o 
   0   2   1     1403.81     1549.23     45.68 o 
   2   2   1     3305.11     3431.77     71.95 o 
   4   2   1    15278.21    15784.33    190.39 o 
   6   2   1     1802.99     2093.44     62.93 o 
   8   2   1     5325.75     5247.93    107.20 o 
  10   2   1     5009.78     5309.19    118.36 o 
  12   2   1     1365.90     1341.16     61.51 o 
  14   2   1     1157.43     1184.75     64.63 o 
  16   2   1     5795.82     5758.33    129.26 o 
  18   2   1     2341.08     2428.44    118.27 o 
  20   2   1     1869.66     1751.98    112.69 o 
  22   2   1     2405.75     2620.99    137.80 o 
  24   2   1      748.97      592.00    139.67 o 
  26   2   1      661.78      673.35    125.22 o 
  28   2   1      235.20      249.59    124.47 o 
 -27   3   1       74.27      -72.45     89.01 o 
 -25   3   1      129.73       -7.37     81.99 o 
 -23   3   1        2.63        9.72     82.41 o 
 -21   3   1      915.02      734.78     90.90 o 
 -19   3   1      911.06     1003.42    116.99 o 
 -17   3   1      582.77      512.50     73.45 o 
 -15   3   1      117.56       43.15     42.49 o 
 -13   3   1     1338.78     1246.71     73.44 o 
 -11   3   1      634.68      732.99     55.51 o 
  -9   3   1     2222.13     2365.88    104.34 o 
  -7   3   1     4229.16     4427.37     87.01 o 
  -5   3   1     5416.74     5594.14     96.69 o 
  -3   3   1       34.68       28.22     22.69 o 
  -1   3   1      576.21      555.50     46.46 o 
   1   3   1     2622.33     2966.61     72.77 o 
   3   3   1     1839.46     2003.94     63.80 o 
   5   3   1      244.87      242.94     33.42 o 
   7   3   1       40.45       20.19     24.04 o 
   9   3   1       82.06       44.07     27.09 o 
  11   3   1      680.26      668.13     54.39 o 
  13   3   1       14.83      -27.59     30.67 o 
  15   3   1     1415.46     1455.80     88.44 o 
  17   3   1      308.68      239.23     65.78 o 
  19   3   1     4997.35     5240.40    276.11 o 
  21   3   1       68.66       41.19     79.01 o 
  23   3   1      427.53      346.80    121.52 o 
  25   3   1       44.60      160.37    112.48 o 
  27   3   1      184.74       20.16    102.36 o 
 -24   4   1        7.75       55.01     90.03 o 
 -22   4   1      317.14      312.33     84.24 o 
 -20   4   1      221.95      115.15     63.29 o 
 -18   4   1       75.78      -45.10     45.10 o 
 -16   4   1      111.11       91.41     53.20 o 
 -14   4   1      655.73      668.64     93.17 o 
 -12   4   1       19.30       32.96     42.17 o 
 -10   4   1      520.25      452.78     62.53 o 
  -8   4   1      108.91      104.38     39.85 o 
  -6   4   1      126.03       99.35     37.58 o 
  -4   4   1      628.68      641.77     70.05 o 
  -2   4   1       24.92       56.78     34.33 o 
   0   4   1     3436.35     3806.36    118.18 o 
   2   4   1      200.20      185.46     41.41 o 
   4   4   1      956.89     1073.46     67.04 o 
   6   4   1        2.52       18.82     31.18 o 
   8   4   1      107.49      136.45     39.22 o 
  10   4   1     1898.44     1696.76     85.32 o 
  12   4   1      281.86      335.66     80.10 o 
  14   4   1     1025.24     1048.49    104.61 o 
  16   4   1      263.29      251.16     68.01 o 
  18   4   1        2.11      -62.61     62.61 o 
  20   4   1        2.00        6.68     89.37 o 
  22   4   1       37.92      118.00    109.76 o 
 -19   5   1       19.03      -48.33     60.72 o 
 -17   5   1      215.03      203.92     71.31 o 
 -15   5   1       12.29       22.52     57.43 o 
 -13   5   1     1414.94     1285.76    109.87 o 
 -11   5   1      452.27      488.93     86.01 o 
  -9   5   1      207.88      229.25     69.61 o 
  -7   5   1      162.60       61.28     61.59 o 
  -5   5   1      576.84      334.62    138.16 o 
  -3   5   1     9848.10     9717.05    297.08 o 
  -1   5   1      223.16      276.53     64.96 o 
   1   5   1     1764.42     1597.21    115.27 o 
   3   5   1      103.27       32.25     50.15 o 
   5   5   1     1279.58     1250.90    133.09 o 
   7   5   1       16.40       15.36     62.27 o 
   9   5   1     1995.29     1786.36    155.88 o 
  11   5   1      404.71      331.20     81.66 o 
  13   5   1     2149.87     2067.47    177.94 o 
  15   5   1      130.81      107.90     65.15 o 
  17   5   1      441.60      191.27     84.11 o 
  19   5   1       70.38       -1.69     89.03 o 
 -12   6   1      340.81      212.22    103.60 o 
 -10   6   1     1013.02      945.87    142.71 o 
  -8   6   1       32.00       40.73     79.76 o 
  -6   6   1      321.63      299.25    104.62 o 
  -4   6   1     1053.09     1085.01    146.31 o 
  -2   6   1      427.49      625.40    164.18 o 
   0   6   1     4320.90     4603.02    355.24 o 
   2   6   1      393.42      229.63    194.90 o 
   4   6   1        3.46      -32.88     96.75 o 
   6   6   1      104.71      139.11     86.46 o 
   8   6   1     1345.67     1804.04    366.38 o 
  10   6   1     1235.57     1406.17    206.70 o 
 -32   0   2     1046.68     1748.42    576.06 o 
 -30   0   2     3085.52     2928.08    178.03 o 
 -28   0   2      678.46      828.84    137.43 o 
 -26   0   2       57.17       29.23     59.17 o 
 -24   0   2     5226.27     5254.57    212.58 o 
 -22   0   2       38.03      -31.96     31.96 o 
 -20   0   2     4450.03     4428.59    135.35 o 
 -18   0   2      320.85      387.95     71.04 o 
 -16   0   2    18793.23    18369.51    473.23 o 
 -14   0   2     2821.84     2440.53     98.59 o 
 -12   0   2     4172.93     3784.29    201.06 o 
 -10   0   2       33.09       28.54     25.64 o 
  -8   0   2      599.96      782.76     51.40 o 
  -6   0   2     9917.56    10073.47    142.83 o 
  -4   0   2    19164.50    20447.69    187.69 o 
  -2   0   2    25884.45    26098.71    254.54 o 
   0   0   2    16154.24    16366.57    243.87 o 
   2   0   2     2039.20     2435.15     83.43 o 
   4   0   2      420.70      401.86     42.83 o 
   6   0   2    11744.07    10955.59    187.31 o 
   8   0   2     2316.76     2100.85     65.11 o 
  10   0   2    81833.47    84388.48    832.90 o 
  12   0   2      977.70     1269.97     65.13 o 
  14   0   2     4640.25     4452.92    139.42 o 
  16   0   2     1716.03     1499.69    103.80 o 
  18   0   2     8963.01     8826.22    338.32 o 
  20   0   2      670.57      703.25    119.38 o 
  22   0   2      258.21      261.44     75.52 o 
  24   0   2     1173.63     1528.70    140.30 o 
  26   0   2     3690.55     3870.01    252.51 o 
  28   0   2      282.33      388.49    129.31 o 
 -31   1   2     1082.70     1252.72    151.01 o 
 -29   1   2       13.00       84.34     65.89 o 
 -27   1   2     4285.76     4716.59    196.78 o 
 -25   1   2       81.66       65.99     52.40 o 
 -23   1   2       37.02       22.27     33.03 o 
 -21   1   2       27.71      -26.14     26.14 o 
 -19   1   2       47.68       -5.90     24.81 o 
 -17   1   2     2005.44     2045.08     67.62 o 
 -15   1   2       20.55       18.63     20.95 o 
 -13   1   2      246.54      158.03     26.04 o 
 -11   1   2      271.82      380.06     30.16 o 
  -9   1   2      838.87      949.11     43.93 o 
  -7   1   2      608.05      832.40     30.07 o 
  -5   1   2     4655.07     4518.07     76.26 o 
  -3   1   2   103137.41   103946.69    720.36 o 
  -1   1   2     2393.30     2655.49     49.03 o 
   1   1   2       29.87       16.30     16.21 o 
   3   1   2     6790.95     7317.09    117.49 o 
   5   1   2    10145.09    10032.19    119.12 o 
   7   1   2    14097.58    13589.16    151.54 o 
   9   1   2    15050.76    15652.71    188.69 o 
  11   1   2    17623.20    17443.99    197.35 o 
  13   1   2     9717.96     9710.72    146.66 o 
  15   1   2     3124.42     2726.87     82.54 o 
  17   1   2     6681.21     6544.75    163.62 o 
  19   1   2      706.30      740.27     74.79 o 
  21   1   2     5393.30     5222.16    162.14 o 
  23   1   2      535.51      706.37     81.75 o 
  25   1   2     2563.14     2618.05    147.55 o 
  27   1   2      393.91      364.85     78.20 o 
  29   1   2      755.21      530.23     92.71 o 
 -30   2   2      718.17      515.56    144.56 o 
 -28   2   2     1689.07     1486.16    196.75 o 
 -26   2   2     3691.75     4018.22    312.03 o 
 -24   2   2     2716.49     2988.39    215.65 o 
 -22   2   2       36.41       18.73     44.05 o 
 -20   2   2     3408.94     3316.34    116.57 o 
 -18   2   2     3700.71     3541.02    122.23 o 
 -16   2   2     6360.91     6472.58    126.42 o 
 -14   2   2     7480.88     7479.81    127.08 o 
 -12   2   2      790.55      576.78     40.57 o 
 -10   2   2     4478.52     4067.64     75.53 o 
  -8   2   2     2088.52     2023.90     63.20 o 
  -6   2   2    13034.68    13287.41    158.16 o 
  -4   2   2    23911.72    23343.88    241.29 o 
  -2   2   2     8571.18     8462.38    120.50 o 
   0   2   2     7702.36     7060.25    102.87 o 
   2   2   2    22303.53    22464.05    228.07 o 
   4   2   2    22063.93    22380.19    221.48 o 
   6   2   2     1881.67     1777.34     60.79 o 
   8   2   2    12596.98    11703.12    159.71 o 
  10   2   2    13475.23    13485.40    195.65 o 
  12   2   2    10902.34    10716.84    165.50 o 
  14   2   2    14513.23    14297.27    202.83 o 
  16   2   2      226.75      251.15     65.85 o 
  18   2   2     2792.47     2741.97    128.51 o 
  20   2   2     4155.19     4601.16    172.62 o 
  22   2   2     2058.35     2094.51    132.65 o 
  24   2   2      754.38      764.92    105.68 o 
  26   2   2     2140.75     2372.78    204.89 o 
  28   2   2      779.91      584.98    132.52 o 
 -29   3   2     1878.59     2024.73    306.27 o 
 -27   3   2     2470.36     2404.04    221.01 o 
 -25   3   2      867.99      915.78    206.42 o 
 -23   3   2     3071.94     3318.84    240.57 o 
 -21   3   2      461.14      620.82    107.99 o 
 -19   3   2     7027.61     7249.48    211.06 o 
 -17   3   2     2590.96     2696.71    209.81 o 
 -15   3   2     6502.33     6876.06    190.12 o 
 -13   3   2     1426.87     1377.30     82.14 o 
 -11   3   2    10289.02    10366.60    168.93 o 
  -9   3   2     1507.04     1315.50     62.22 o 
  -7   3   2     9712.59    10271.34    190.33 o 
  -5   3   2     8157.39     8041.07    120.63 o 
  -3   3   2    11392.91    11406.11    152.70 o 
  -1   3   2     8865.90     8819.72    166.96 o 
   1   3   2    24523.47    25013.22    234.33 o 
   3   3   2     2193.18     1977.65     69.89 o 
   5   3   2    14250.02    14274.56    188.80 o 
   7   3   2     5958.86     5358.27    114.90 o 
   9   3   2    10242.09     9966.51    163.64 o 
  11   3   2     6721.68     6684.23    152.86 o 
  13   3   2    12509.53    12195.28    196.36 o 
  15   3   2     3533.27     3783.61    128.71 o 
  17   3   2     2899.23     3135.84    167.86 o 
  19   3   2      659.22      549.61    124.92 o 
  21   3   2     3364.46     3403.54    240.32 o 
  23   3   2     2386.54     2584.33    294.75 o 
  25   3   2     1742.26     1738.65    228.76 o 
 -26   4   2      143.95       60.37     91.23 o 
 -24   4   2      239.50      202.62     87.86 o 
 -22   4   2     4017.31     3962.51    168.15 o 
 -20   4   2      160.50      196.17     65.70 o 
 -18   4   2     1164.11     1437.50    147.59 o 
 -16   4   2      330.87      359.65     65.57 o 
 -14   4   2     2083.70     2238.20    115.16 o 
 -12   4   2      338.54      308.57     58.56 o 
 -10   4   2     1016.96     1015.02     84.57 o 
  -8   4   2     2813.79     3200.25    306.05 o 
  -6   4   2     3296.05     3348.60    158.78 o 
  -4   4   2      505.16      492.85     58.01 o 
  -2   4   2     4803.64     4625.80    130.18 o 
   0   4   2    12790.08    12573.89    216.85 o 
   2   4   2     1309.54     1343.05     73.04 o 
   4   4   2     7078.20     6644.75    213.83 o 
   6   4   2     2860.62     2789.31    133.25 o 
   8   4   2     7501.06     7103.78    171.21 o 
  10   4   2     4276.49     4247.38    195.06 o 
  12   4   2     9395.19     9254.64    244.94 o 
  14   4   2      925.42     1224.60    177.38 o 
  16   4   2     4799.91     5093.39    369.10 o 
  18   4   2     4359.09     4884.21    387.88 o 
  20   4   2       10.58      -83.01     83.01 o 
  22   4   2     1881.02     1833.44    227.18 o 
 -21   5   2     1463.10     1665.03    152.68 o 
 -19   5   2     2247.14     2220.58    143.75 o 
 -17   5   2      951.92     1038.73    107.82 o 
 -15   5   2      799.91      822.02     96.05 o 
 -13   5   2     1790.94     1820.14    137.85 o 
 -11   5   2     4082.37     4135.24    180.36 o 
  -9   5   2     1068.14     1141.50    113.08 o 
  -7   5   2     3118.04     3139.51    236.70 o 
  -5   5   2     2545.24     2598.71    194.32 o 
  -3   5   2     1694.80     1515.48    261.70 o 
  -1   5   2     2511.74     2840.43    166.52 o 
   1   5   2     6729.82     6533.86    314.47 o 
   3   5   2      755.28     1002.37    100.79 o 
   5   5   2     2034.82     2060.22    125.09 o 
   7   5   2     3429.05     3593.49    192.09 o 
   9   5   2     1669.18     1895.76    154.63 o 
  11   5   2     1256.93     1422.03    148.46 o 
  13   5   2     2714.29     2498.35    154.86 o 
  15   5   2     2553.31     2633.29    194.92 o 
  17   5   2      400.49      506.88    119.26 o 
 -12   6   2      559.03      398.27    107.51 o 
 -10   6   2      105.93       -2.40     81.50 o 
  -8   6   2      542.58      653.36    123.48 o 
  -6   6   2      990.16      855.33    133.81 o 
  -4   6   2      579.65      607.59    116.19 o 
  -2   6   2      207.19       75.40     82.34 o 
   0   6   2     1094.33      792.06    168.13 o 
   2   6   2     3001.79     2803.10    244.22 o 
   4   6   2      383.42      435.95    144.60 o 
   6   6   2     2205.18     2543.77    348.52 o 
   8   6   2      999.50      831.07    139.61 o 
 -33   1   3        6.87      121.16     89.45 o 
 -31   1   3      300.30      326.10    105.53 o 
 -29   1   3      105.45      176.61     80.52 o 
 -27   1   3      242.83      206.45     76.66 o 
 -25   1   3      182.21      135.01     44.50 o 
 -23   1   3       82.56       50.46     32.15 o 
 -21   1   3       66.32       64.32     27.62 o 
 -19   1   3     1889.57     2012.55     65.72 o 
 -17   1   3       46.34       45.23     21.89 o 
 -15   1   3     1622.26     1689.54     56.07 o 
 -13   1   3     3666.45     4066.56     72.15 o 
 -11   1   3       30.18       19.54     17.72 o 
  -9   1   3     2841.82     2863.69     60.87 o 
  -7   1   3    89753.60    92692.55    577.14 o 
  -5   1   3     1663.35     1640.47     55.43 o 
  -3   1   3     5529.45     5764.36     69.41 o 
  -1   1   3    13066.50    13763.53    133.61 o 
   1   1   3     3702.50     3943.95     67.92 o 
   3   1   3    13327.90    13662.22    142.39 o 
   5   1   3     1813.12     1900.44     52.30 o 
   7   1   3     2838.37     2901.46     84.73 o 
   9   1   3      211.18      264.82     30.27 o 
  11   1   3     6394.39     6782.24    120.37 o 
  13   1   3      198.25      187.19     32.53 o 
  15   1   3       73.56       74.59     37.15 o 
  17   1   3     1418.87     1310.68     87.29 o 
  19   1   3      177.83      103.46     46.93 o 
  21   1   3      237.68      218.56     59.20 o 
  23   1   3      464.06      311.44     69.53 o 
  25   1   3       32.10       78.86     61.58 o 
  27   1   3       36.18       28.19     64.78 o 
 -32   2   3      597.01      652.24    158.81 o 
 -30   2   3       10.65      -11.85    128.65 o 
 -28   2   3      161.57       42.52     82.95 o 
 -26   2   3      708.17      644.24    133.06 o 
 -24   2   3      204.10      284.22     66.46 o 
 -22   2   3     2108.46     2099.34    218.19 o 
 -20   2   3      172.44      128.62     44.22 o 
 -18   2   3       41.79       59.53     31.58 o 
 -16   2   3       31.11        9.27     22.93 o 
 -14   2   3     2251.35     2164.43     71.39 o 
 -12   2   3     1812.32     2168.86     57.23 o 
 -10   2   3     1926.96     2121.20    102.33 o 
  -8   2   3      127.79      103.45     23.23 o 
  -6   2   3     2004.20     2077.23     65.15 o 
  -4   2   3      435.62      391.04     25.21 o 
  -2   2   3    18112.41    18721.33    195.79 o 
   0   2   3      562.38      591.49     43.77 o 
   2   2   3     4314.17     4482.66     87.47 o 
   4   2   3       17.56       36.19     21.39 o 
   6   2   3     6579.21     6688.94    146.42 o 
   8   2   3      131.05      110.33     27.75 o 
  10   2   3     4507.83     4373.33    142.69 o 
  12   2   3     1547.19     1368.88     65.26 o 
  14   2   3     3284.91     3240.13    129.40 o 
  16   2   3     3742.51     3551.23    142.60 o 
  18   2   3     3006.54     2879.95    138.32 o 
  20   2   3        1.98       18.04     48.89 o 
  22   2   3      154.10       84.11     55.82 o 
  24   2   3      156.66      120.62     65.47 o 
  26   2   3        3.11       62.41     82.26 o 
 -29   3   3      244.79      148.94    102.36 o 
 -27   3   3      286.66      319.86    104.45 o 
 -25   3   3        1.59       47.26     65.83 o 
 -23   3   3      597.12      525.02     77.59 o 
 -21   3   3       62.11       50.64     48.67 o 
 -19   3   3       87.91       47.08     43.20 o 
 -17   3   3     1125.85     1277.46     89.96 o 
 -15   3   3        2.34        6.19     33.23 o 
 -13   3   3      228.17      266.70     49.29 o 
 -11   3   3      660.19      694.96     65.77 o 
  -9   3   3        2.08       18.36     24.93 o 
  -7   3   3       14.55        9.96     24.04 o 
  -5   3   3      651.38      717.73     42.60 o 
  -3   3   3     1683.99     1787.60     83.44 o 
  -1   3   3       56.83       40.19     21.68 o 
   1   3   3     2613.66     2925.50     81.85 o 
   3   3   3     7056.19     7625.92    195.22 o 
   5   3   3      431.93      513.85     46.18 o 
   7   3   3      114.55      145.72     41.04 o 
   9   3   3      132.63       98.98     32.75 o 
  11   3   3      117.58      117.12     39.36 o 
  13   3   3     1610.62     1703.41     83.39 o 
  15   3   3       38.09      -13.52     52.70 o 
  17   3   3      414.87      203.45     75.58 o 
  19   3   3        2.28      -56.12     56.12 o 
  21   3   3     2248.34     2396.67    272.67 o 
  23   3   3       10.50      115.73    109.96 o 
  25   3   3      476.22      507.31    126.36 o 
 -26   4   3      117.13       55.75     90.09 o 
 -24   4   3      300.94      222.34     74.93 o 
 -22   4   3      287.38      215.20     65.28 o 
 -20   4   3      709.90      613.18     83.09 o 
 -18   4   3      185.76      180.35     60.67 o 
 -16   4   3     3037.49     3032.32    132.54 o 
 -14   4   3      312.42      325.99     71.76 o 
 -12   4   3        2.36       -4.63     37.76 o 
 -10   4   3     2219.63     2278.03    122.55 o 
  -8   4   3       13.53       23.68     47.49 o 
  -6   4   3     3869.13     4076.12    150.10 o 
  -4   4   3     2028.62     1974.29     89.69 o 
  -2   4   3     3375.98     3396.99    114.46 o 
   0   4   3      965.02      869.11     71.32 o 
   2   4   3     3289.17     3137.51    100.63 o 
   4   4   3     1495.18     1594.09     87.76 o 
   6   4   3     1496.42     1417.30    115.04 o 
   8   4   3     2396.43     2482.00    150.08 o 
  10   4   3     3952.51     4173.56    140.33 o 
  12   4   3     2634.56     2844.13    182.20 o 
  14   4   3     2210.26     2327.44    196.91 o 
  16   4   3        2.04      -79.76     79.76 o 
  18   4   3      681.90      472.18    132.13 o 
  20   4   3     1171.55     1048.38    176.66 o 
 -21   5   3        2.27      -62.86     62.86 o 
 -19   5   3      847.98      872.24    108.02 o 
 -17   5   3      369.96      408.99     77.91 o 
 -15   5   3     1205.27     1099.53    120.45 o 
 -13   5   3      101.99      171.35     71.02 o 
 -11   5   3      545.10      652.41     94.85 o 
  -9   5   3       54.58        4.24     51.73 o 
  -7   5   3      599.89      670.16     93.40 o 
  -5   5   3      180.68      107.63     70.51 o 
  -3   5   3     8844.34     8716.48    392.25 o 
  -1   5   3      292.40      246.66    131.95 o 
   1   5   3       36.65       -9.27     55.67 o 
   3   5   3      616.27      559.78     83.71 o 
   5   5   3      679.76      807.11    173.13 o 
   7   5   3     3453.39     3558.62    160.38 o 
   9   5   3      266.85      192.88    101.18 o 
  11   5   3     1613.96     1328.48    233.92 o 
  13   5   3      448.52      329.19    102.05 o 
  15   5   3      874.46      532.04    144.49 o 
 -12   6   3       11.70       47.85     81.56 o 
 -10   6   3      417.76      175.85     90.51 o 
  -8   6   3      346.42      200.57    102.04 o 
  -6   6   3      913.40      891.09    133.94 o 
  -4   6   3       60.00       88.25     87.48 o 
  -2   6   3        9.36       18.31     74.09 o 
   0   6   3       57.42      215.30     94.55 o 
   2   6   3      327.44      326.21    126.69 o 
   4   6   3       58.38       94.09    108.62 o 
   6   6   3      134.70      292.32    127.61 o 
   8   6   3      261.86      195.12    165.14 o 
 -34   0   4     2245.44     1580.33    299.55 o 
 -32   0   4      630.05      633.67    205.46 o 
 -30   0   4    16616.02    16861.57    477.57 o 
 -28   0   4     2361.07     2564.45    132.06 o 
 -26   0   4      485.50      629.15     86.75 o 
 -24   0   4     5399.67     5946.37    267.61 o 
 -22   0   4    10558.92    10071.33    246.01 o 
 -20   0   4     3855.15     3808.55    143.45 o 
 -18   0   4    13741.31    12645.04    249.77 o 
 -16   0   4      905.97      867.81     79.63 o 
 -14   0   4    14891.68    14249.89    241.31 o 
 -12   0   4     1058.37     1185.76     60.32 o 
 -10   0   4    11915.53    11489.75    161.16 o 
  -8   0   4    50125.48    57286.88    567.84 o 
  -6   0   4   183941.45   187113.69   5014.13 o 
  -4   0   4      255.62      180.32     48.84 o 
  -2   0   4      746.76      915.94     62.01 o 
   0   0   4      393.46      642.50     46.74 o 
   2   0   4    11607.11    11518.31    234.07 o 
   4   0   4     6135.39     5798.08    173.02 o 
   6   0   4    11515.34    11146.27    264.51 o 
   8   0   4    21067.37    20742.22    403.80 o 
  10   0   4    14337.27    14361.21    342.74 o 
  12   0   4     2952.88     2534.04    124.51 o 
  14   0   4     9263.36     9338.50    346.36 o 
  16   0   4    14124.85    13685.70    388.21 o 
  18   0   4     3910.49     4309.15    228.42 o 
  20   0   4     2357.17     2307.05    187.43 o 
  22   0   4     8296.38     8211.24    695.12 o 
  24   0   4     3908.38     4121.65    267.11 o 
  26   0   4     1550.08     1486.23    202.82 o 
 -33   1   4     3857.28     4056.17    223.84 o 
 -31   1   4     1631.96     1671.81    203.66 o 
 -29   1   4     4259.42     4160.93    197.80 o 
 -27   1   4     4311.88     4443.81    137.15 o 
 -25   1   4      682.22      606.63     64.50 o 
 -23   1   4     4617.03     4416.08    112.01 o 
 -21   1   4     3835.12     3535.96     92.45 o 
 -19   1   4    11464.45    11560.74    158.68 o 
 -17   1   4    12340.38    12589.01    156.90 o 
 -15   1   4     3081.26     2994.96     65.55 o 
 -13   1   4     3949.35     3802.02     67.11 o 
 -11   1   4       22.42       15.98     15.38 o 
  -9   1   4     6106.63     5679.04     91.84 o 
  -7   1   4    47270.00    48112.52    363.54 o 
  -5   1   4     3558.12     3674.66     91.26 o 
  -3   1   4     3612.72     3878.23     55.98 o 
  -1   1   4     9874.39     9704.08    104.80 o 
   1   1   4    10329.25    10856.19    116.52 o 
   3   1   4      126.23       57.85     19.61 o 
   5   1   4    11880.78    11795.51    130.52 o 
   7   1   4    26937.09    28048.37    238.76 o 
   9   1   4     4591.35     3981.25     77.50 o 
  11   1   4     5754.71     5636.65    109.89 o 
  13   1   4     7904.73     7930.23    174.85 o 
  15   1   4     4022.92     4093.29    134.22 o 
  17   1   4     6299.22     5834.04    165.23 o 
  19   1   4     1704.66     1728.33    108.11 o 
  21   1   4     2521.86     2491.42    128.22 o 
  23   1   4     5159.60     4837.54    183.63 o 
  25   1   4     2820.23     2685.63    147.14 o 
  27   1   4      564.56      635.35     96.77 o 
 -32   2   4      908.72      833.22    172.44 o 
 -30   2   4     2878.36     3051.73    375.40 o 
 -28   2   4     3450.20     4028.70    205.05 o 
 -26   2   4     4324.04     4593.40    162.05 o 
 -24   2   4       85.56       51.25     45.97 o 
 -22   2   4     4136.76     3869.44    140.49 o 
 -20   2   4     8305.40     7940.63    171.41 o 
 -18   2   4     4748.86     4531.03    130.96 o 
 -16   2   4     5061.76     4824.13    103.41 o 
 -14   2   4     3103.32     2960.18     67.33 o 
 -12   2   4       91.18      213.28     21.52 o 
 -10   2   4     4203.68     4088.91     84.90 o 
  -8   2   4     3302.91     2924.11     97.01 o 
  -6   2   4     7740.46     7917.87    124.75 o 
  -4   2   4     1913.49     1695.61     49.32 o 
  -2   2   4     8899.55     8697.97    151.06 o 
   0   2   4      758.07      659.79     42.44 o 
   2   2   4     4680.67     4113.26     87.68 o 
   4   2   4     3516.24     3139.09    120.16 o 
   6   2   4    10935.15    10719.14    154.18 o 
   8   2   4     5817.80     5731.66    148.13 o 
  10   2   4     9275.97     9371.35    153.36 o 
  12   2   4    10890.78    11006.37    260.53 o 
  14   2   4     9581.19     9382.00    223.99 o 
  16   2   4       17.55       37.11     50.07 o 
  18   2   4     8150.69     8410.02    209.14 o 
  20   2   4     7231.25     7653.20    209.92 o 
  22   2   4     3742.75     3918.38    162.60 o 
  24   2   4     2057.24     2266.27    147.56 o 
  26   2   4     1310.97     1437.95    149.47 o 
 -29   3   4      266.80      101.45     86.94 o 
 -27   3   4     1678.97     1601.09    187.19 o 
 -25   3   4     1630.46     1744.46    124.64 o 
 -23   3   4     2844.04     2961.86    146.99 o 
 -21   3   4     1386.83     1713.19    105.52 o 
 -19   3   4     2664.25     2351.80    113.96 o 
 -17   3   4     4883.04     4924.68    152.37 o 
 -15   3   4     1016.65      864.05     77.29 o 
 -13   3   4     1054.12      998.11     76.95 o 
 -11   3   4     1264.54     1194.14     76.34 o 
  -9   3   4     4361.59     3928.90    133.83 o 
  -7   3   4       99.87      111.70     31.82 o 
  -5   3   4     4631.64     4756.05     90.14 o 
  -3   3   4     4121.64     4301.85     82.27 o 
  -1   3   4     1588.46     1428.89     59.94 o 
   1   3   4     4404.47     4271.39    103.03 o 
   3   3   4     2148.17     1891.93     72.72 o 
   5   3   4      895.68      776.81     55.90 o 
   7   3   4     8198.19     7980.34    149.03 o 
   9   3   4     7638.07     7647.51    151.22 o 
  11   3   4    10700.79    10894.68    198.14 o 
  13   3   4       41.09       -4.66     44.44 o 
  15   3   4     9697.40     9476.95    238.94 o 
  17   3   4      776.07      851.49    228.37 o 
  19   3   4     4240.68     4295.99    220.09 o 
  21   3   4     3696.27     4098.97    222.37 o 
  23   3   4     2831.25     3204.16    219.29 o 
 -26   4   4      378.21      376.68     84.46 o 
 -24   4   4     1299.87     1546.89    219.98 o 
 -22   4   4     1369.21     1283.01    114.06 o 
 -20   4   4      797.41      828.00    123.89 o 
 -18   4   4      193.03      195.58     60.31 o 
 -16   4   4      536.92      394.30     78.22 o 
 -14   4   4     1062.63     1318.67    142.74 o 
 -12   4   4     4883.51     5269.54    181.66 o 
 -10   4   4      328.27      249.43     61.52 o 
  -8   4   4     1472.17     1671.79    139.96 o 
  -6   4   4      474.49      593.44     73.39 o 
  -4   4   4     3056.38     3370.48    193.73 o 
  -2   4   4     2639.79     2987.78    199.89 o 
   0   4   4      291.53      338.87     57.31 o 
   2   4   4      213.03      206.52     48.82 o 
   4   4   4     1788.27     1892.57     98.43 o 
   6   4   4      983.55      984.97     80.27 o 
   8   4   4     1458.05     1585.00     95.07 o 
  10   4   4     4194.77     3997.18    138.54 o 
  12   4   4      188.06      101.06     59.12 o 
  14   4   4      624.55      640.16    103.32 o 
  16   4   4      456.61      742.41    241.95 o 
  18   4   4     2141.08     1993.30    208.15 o 
  20   4   4      109.05      143.98    120.16 o 
 -21   5   4      446.72      483.26     91.79 o 
 -19   5   4      287.26      573.37    104.09 o 
 -17   5   4        9.76        0.97     63.94 o 
 -15   5   4      768.35      889.48    113.36 o 
 -13   5   4       65.30       50.04     58.98 o 
 -11   5   4      119.30      160.38     68.18 o 
  -9   5   4      428.64      481.15     84.46 o 
  -7   5   4      510.86      347.66     76.05 o 
  -5   5   4       37.82       20.04     59.42 o 
  -3   5   4     1250.13     1452.70    140.55 o 
  -1   5   4      422.84      410.37     89.38 o 
   1   5   4      273.94      142.72     70.09 o 
   3   5   4      448.10      420.90     94.10 o 
   5   5   4      285.63      261.89    107.81 o 
   7   5   4      668.62      763.55     96.45 o 
   9   5   4      713.29      901.44    160.42 o 
  11   5   4     1030.28     1117.64    385.00 o 
  13   5   4      331.97      192.02    172.82 o 
  15   5   4      713.45      856.41    238.11 o 
 -12   6   4       36.71       49.76     84.55 o 
 -10   6   4     2005.17     2294.52    198.72 o 
  -8   6   4      507.67      402.70    105.68 o 
  -6   6   4       43.74      104.93     84.55 o 
  -4   6   4      569.57      627.54    136.77 o 
  -2   6   4     1275.76     1178.63    246.12 o 
   0   6   4      280.58      215.62    119.16 o 
   2   6   4      437.13      468.21    144.56 o 
   4   6   4      815.36      915.44    237.15 o 
   6   6   4       89.52      259.15    145.94 o 
 -33   1   5      677.83      841.27    286.11 o 
 -31   1   5       95.63       -6.79     90.70 o 
 -29   1   5      454.48      384.39     68.58 o 
 -27   1   5       26.13        7.64     41.45 o 
 -25   1   5     2588.11     2632.24    155.50 o 
 -23   1   5       25.80       43.49     33.39 o 
 -21   1   5      263.66      236.82     37.46 o 
 -19   1   5        1.99       -9.66     20.62 o 
 -17   1   5        4.28        6.75     18.48 o 
 -15   1   5      100.58       86.80     19.38 o 
 -13   1   5     1430.57     1334.69     38.84 o 
 -11   1   5      748.45      733.00     45.86 o 
  -9   1   5     6138.96     6510.14    110.25 o 
  -7   1   5     3203.13     3256.03     71.16 o 
  -5   1   5     2687.08     2584.57     53.26 o 
  -3   1   5     5275.05     5624.63     74.06 o 
  -1   1   5    11225.22    12174.76    132.18 o 
   1   1   5      104.00       70.38     19.78 o 
   3   1   5     2068.87     2381.30     77.71 o 
   5   1   5      203.26      212.22     25.40 o 
   7   1   5     2825.63     2992.26     64.62 o 
   9   1   5       93.36       54.93     31.10 o 
  11   1   5       61.22       24.00     31.97 o 
  13   1   5      407.27      339.73     53.94 o 
  15   1   5     3110.64     3377.73    144.60 o 
  17   1   5      201.61      179.65     53.88 o 
  19   1   5       20.63       72.78     52.28 o 
  21   1   5      387.91      233.63     66.49 o 
  23   1   5       60.58      107.41     62.64 o 
  25   1   5        0.40        0.07     62.68 o 
 -32   2   5        0.59       -9.49     97.74 o 
 -30   2   5     1005.45     1011.02    220.90 o 
 -28   2   5       57.16        5.02     48.81 o 
 -26   2   5     4384.41     4160.02    142.86 o 
 -24   2   5      123.94       38.45     42.43 o 
 -22   2   5     2113.67     1960.31     95.89 o 
 -20   2   5     1896.55     1912.01    103.76 o 
 -18   2   5     5216.53     5021.12    174.61 o 
 -16   2   5       27.31        3.99     26.12 o 
 -14   2   5     7567.31     7404.23    151.12 o 
 -12   2   5    10883.44    11595.45    181.32 o 
 -10   2   5      293.96      277.97     40.85 o 
  -8   2   5     1700.72     1867.06     70.15 o 
  -6   2   5    16346.21    17179.68    183.70 o 
  -4   2   5      599.84      674.88     41.30 o 
  -2   2   5     8363.21     9081.89    129.22 o 
   0   2   5       87.80       42.66     36.64 o 
   2   2   5      249.02      289.84     40.22 o 
   4   2   5     2432.89     2920.85     80.51 o 
   6   2   5      761.80      968.56     56.82 o 
   8   2   5     1763.58     1908.21     72.02 o 
  10   2   5        0.72       11.81     35.96 o 
  12   2   5     1790.19     1814.90    106.08 o 
  14   2   5     1964.03     1789.55    160.90 o 
  16   2   5      804.90      784.05    109.51 o 
  18   2   5      771.31      772.96     84.87 o 
  20   2   5      307.59      246.41     67.77 o 
  22   2   5        0.93       42.21     59.81 o 
  24   2   5      654.08      788.44    127.00 o 
 -31   3   5        8.45        3.97     86.95 o 
 -29   3   5      714.66      461.01     98.92 o 
 -27   3   5        9.03       30.33     58.95 o 
 -25   3   5       52.73       32.59     55.20 o 
 -23   3   5       70.97       35.56     49.94 o 
 -21   3   5        4.10        8.25     42.59 o 
 -19   3   5      432.07      500.01     66.51 o 
 -17   3   5        4.81       19.84     38.33 o 
 -15   3   5      245.63      178.70     45.96 o 
 -13   3   5        2.75      -10.28     35.58 o 
 -11   3   5      989.19     1075.12    138.30 o 
  -9   3   5      132.76       49.19     36.19 o 
  -7   3   5      286.86      294.78     51.94 o 
  -5   3   5      151.48      135.99     43.43 o 
  -3   3   5      100.23       52.77     29.60 o 
  -1   3   5       28.92       39.51     24.37 o 
   1   3   5        2.13       10.03     24.39 o 
   3   3   5       59.13       51.69     27.85 o 
   5   3   5      310.59      324.16     42.61 o 
   7   3   5       14.61       30.53     35.35 o 
   9   3   5     2957.75     2721.27     98.09 o 
  11   3   5     5817.48     5687.04    200.48 o 
  13   3   5     5649.61     5807.64    189.68 o 
  15   3   5      739.55      619.04     88.50 o 
  17   3   5     2721.56     2423.35    173.76 o 
  19   3   5      898.26     1058.91    122.90 o 
  21   3   5       18.03      -65.22     65.22 o 
 -26   4   5      846.28      778.64    104.51 o 
 -24   4   5       33.11       70.68     63.06 o 
 -22   4   5      227.91      172.68     65.83 o 
 -20   4   5     1971.07     1836.95    122.60 o 
 -18   4   5     1936.55     1975.43    145.12 o 
 -16   4   5        9.57       52.82     55.13 o 
 -14   4   5      206.17      280.73    102.55 o 
 -12   4   5      485.67      556.95     80.18 o 
 -10   4   5     1558.05     1417.87    110.35 o 
  -8   4   5      158.15      129.89     54.63 o 
  -6   4   5     2852.04     2524.14    134.70 o 
  -4   4   5      537.52      401.94     65.19 o 
  -2   4   5      159.00      155.86     51.37 o 
   0   4   5       55.20       26.16     52.35 o 
   2   4   5       17.98      -35.31     35.31 o 
   4   4   5      563.17      659.43     68.48 o 
   6   4   5       51.49       70.69     54.31 o 
   8   4   5     1026.04      982.23     84.68 o 
  10   4   5      703.36      720.50     88.46 o 
  12   4   5       13.99       15.03     61.83 o 
  14   4   5      122.29      113.40     74.82 o 
  16   4   5        8.78       51.96     75.84 o 
  18   4   5      871.72      777.18    167.19 o 
 -21   5   5      177.11      342.15     95.75 o 
 -19   5   5      719.38      505.17     97.58 o 
 -17   5   5     1072.03      986.31    119.60 o 
 -15   5   5       86.98       -8.03     60.51 o 
 -13   5   5      859.31      949.64    138.05 o 
 -11   5   5      624.80      472.29     90.31 o 
  -9   5   5     2067.93     2459.00    143.98 o 
  -7   5   5        3.07       48.66     58.97 o 
  -5   5   5     2292.03     2360.80    138.24 o 
  -3   5   5      164.40       95.55     68.57 o 
  -1   5   5       95.83       32.21     66.00 o 
   1   5   5       12.69       40.59     81.08 o 
   3   5   5      448.85      259.24     81.92 o 
   5   5   5        5.03       33.56     57.62 o 
   7   5   5     2918.03     2655.62    151.61 o 
   9   5   5       13.15       40.52     74.63 o 
  11   5   5       12.98       48.77     97.26 o 
  13   5   5      619.51      649.03    215.06 o 
 -12   6   5      260.89      102.74     93.11 o 
 -10   6   5      380.76      283.40     98.61 o 
  -8   6   5       10.16       26.81     81.41 o 
  -6   6   5      295.00      422.52    110.99 o 
  -4   6   5       23.83       -2.65     78.52 o 
  -2   6   5        3.69      158.93     89.71 o 
   0   6   5      317.33      117.39     84.56 o 
   2   6   5       25.72        7.00     76.67 o 
   4   6   5      432.91      405.62    141.50 o 
 -34   0   6     2943.88     3361.27    263.88 o 
 -32   0   6     1497.71     1274.67    181.23 o 
 -30   0   6     3233.76     3639.32    398.44 o 
 -28   0   6       29.27      -25.05     54.98 o 
 -26   0   6     8533.14     8284.62    211.27 o 
 -24   0   6     3011.38     2873.76    126.15 o 
 -22   0   6    10060.59     9603.28    340.44 o 
 -20   0   6    15193.73    15358.45    253.17 o 
 -18   0   6     5540.81     5145.67    177.38 o 
 -16   0   6     3459.80     3168.51    100.27 o 
 -14   0   6     9474.91     9514.95    165.97 o 
 -12   0   6    18890.46    19017.73    466.17 o 
 -10   0   6     9820.71    10576.28    185.61 o 
  -8   0   6    30294.27    30963.10    625.88 o 
  -6   0   6     2986.87     2718.39     90.66 o 
  -4   0   6    37751.92    36886.43    421.64 o 
  -2   0   6     1021.02     1045.32     63.83 o 
   0   0   6    10331.38     9802.01    173.36 o 
   2   0   6       24.43       49.56     24.82 o 
   4   0   6    73762.43    74705.98    980.80 o 
   6   0   6      271.00      172.66     58.49 o 
   8   0   6     5330.64     4769.46    333.16 o 
  10   0   6     7655.79     8031.17    276.83 o 
  12   0   6     7621.06     7768.93    591.42 o 
  14   0   6     2292.90     2244.67    357.16 o 
  16   0   6     4797.02     5102.81    257.28 o 
  18   0   6     1338.45     1659.79    187.24 o 
  20   0   6     5713.51     5299.45    285.41 o 
  22   0   6     4818.56     5064.10    297.12 o 
  24   0   6     1301.96     1242.34    248.67 o 
 -33   1   6     4589.29     5194.17    246.61 o 
 -31   1   6     3079.18     3040.87    153.35 o 
 -29   1   6      263.13      250.18     58.83 o 
 -27   1   6     1924.68     1972.82     98.69 o 
 -25   1   6     4380.03     4527.34    132.58 o 
 -23   1   6    10533.67    10575.35    174.69 o 
 -21   1   6     6588.39     6663.03    195.13 o 
 -19   1   6    10210.13    10211.92    138.38 o 
 -17   1   6     7542.49     7282.74    103.65 o 
 -15   1   6     1189.87     1024.47     41.15 o 
 -13   1   6     8972.19     8620.07    115.13 o 
 -11   1   6       53.95       36.18     23.81 o 
  -9   1   6    23504.99    22962.96    247.11 o 
  -7   1   6     3216.84     2634.12     68.62 o 
  -5   1   6      221.80      151.99     22.53 o 
  -3   1   6      216.18      305.78     27.80 o 
  -1   1   6      383.24      605.89     33.66 o 
   1   1   6      126.23      246.94     31.40 o 
   3   1   6     1619.96     1378.82     63.73 o 
   5   1   6       29.25       23.01     18.91 o 
   7   1   6      935.99      789.02     75.83 o 
   9   1   6      186.12      126.84     38.84 o 
  11   1   6     2620.09     2571.07    106.95 o 
  13   1   6       77.19       51.37     40.04 o 
  15   1   6     2175.72     2281.36    113.10 o 
  17   1   6      167.82      183.88     54.34 o 
  19   1   6     6255.98     5943.70    188.06 o 
  21   1   6      730.16      859.47    100.00 o 
  23   1   6     1866.91     2041.59    166.28 o 
 -32   2   6      831.42      870.93    128.01 o 
 -30   2   6     1805.70     1875.57    115.31 o 
 -28   2   6      702.59      727.98     80.86 o 
 -26   2   6     1890.72     2041.01    107.96 o 
 -24   2   6     1960.39     2151.13    104.05 o 
 -22   2   6     5315.00     5469.11    149.85 o 
 -20   2   6     8117.13     7999.88    172.98 o 
 -18   2   6     4463.09     4341.89    128.38 o 
 -16   2   6     6142.74     5762.95    136.66 o 
 -14   2   6      114.46      144.93     37.37 o 
 -12   2   6     3609.42     3512.29    109.78 o 
 -10   2   6    25816.89    25324.57    382.01 o 
  -8   2   6     3925.05     3768.21     81.01 o 
  -6   2   6      166.29       65.90     22.51 o 
  -4   2   6     2956.61     2616.30     70.11 o 
  -2   2   6     9553.22     9949.51    142.56 o 
   0   2   6       99.66      126.10     28.17 o 
   2   2   6      713.27      509.27     43.27 o 
   4   2   6     3844.06     3478.91     89.67 o 
   6   2   6     2310.62     2147.15     75.57 o 
   8   2   6     6675.88     6213.67    133.48 o 
  10   2   6      172.64      226.07     49.38 o 
  12   2   6     2746.20     2754.97    157.13 o 
  14   2   6      840.94      947.39    150.09 o 
  16   2   6     1244.55     1304.84    105.43 o 
  18   2   6     2249.63     2273.49    181.65 o 
  20   2   6     3211.20     3601.51    158.07 o 
  22   2   6     1834.38     1935.71    135.30 o 
 -31   3   6      200.97      158.58     84.11 o 
 -29   3   6     3416.09     3425.22    419.34 o 
 -27   3   6      237.90      222.45     71.11 o 
 -25   3   6     3673.04     3738.69    236.57 o 
 -23   3   6     1859.63     1902.19    117.56 o 
 -21   3   6     5842.04     6631.73    235.10 o 
 -19   3   6     2110.03     2034.63    107.59 o 
 -17   3   6     5183.49     5296.30    160.53 o 
 -15   3   6     3595.42     3318.70    139.97 o 
 -13   3   6     3302.00     2950.93    130.04 o 
 -11   3   6     1633.35     1425.73    106.98 o 
  -9   3   6     8280.82     7871.15    221.79 o 
  -7   3   6     2988.98     2926.18    120.00 o 
  -5   3   6     9477.69     9765.27    174.99 o 
  -3   3   6      476.17      443.60     50.25 o 
  -1   3   6     2413.21     2349.36     96.03 o 
   1   3   6     1579.22     1339.79     68.41 o 
   3   3   6     2507.86     2113.19    108.34 o 
   5   3   6     2666.83     2547.68    104.40 o 
   7   3   6     4176.02     4326.67    117.00 o 
   9   3   6     2353.67     2368.91    146.62 o 
  11   3   6     2769.26     2636.14    142.09 o 
  13   3   6       53.82       88.62     57.77 o 
  15   3   6     1752.04     1867.36    119.31 o 
  17   3   6     4245.37     4291.27    169.80 o 
  19   3   6     1383.17     1322.74    135.30 o 
  21   3   6     2534.18     2644.23    192.04 o 
 -28   4   6     2867.01     3281.94    269.52 o 
 -26   4   6     2300.37     2418.17    146.08 o 
 -24   4   6     3073.84     3094.31    154.46 o 
 -22   4   6     1858.72     1872.25    122.38 o 
 -20   4   6     3989.11     3882.88    177.98 o 
 -18   4   6     4290.94     4343.45    219.23 o 
 -16   4   6     1879.79     1966.61    130.16 o 
 -14   4   6     5066.03     4947.09    184.95 o 
 -12   4   6     5621.62     6038.99    197.49 o 
 -10   4   6       14.14        4.43     45.60 o 
  -8   4   6      822.75      712.67     87.46 o 
  -6   4   6    17038.22    18193.03    335.21 o 
  -4   4   6       39.08      116.93     52.19 o 
  -2   4   6      706.87      683.27     96.55 o 
   0   4   6       64.42       37.82     42.89 o 
   2   4   6     1328.81     1266.67     93.45 o 
   4   4   6      221.28      166.33     50.01 o 
   6   4   6     3659.48     3866.18    185.00 o 
   8   4   6      873.34      916.53     95.33 o 
  10   4   6       24.32      -41.12     59.17 o 
  12   4   6     1335.02     1159.11    131.44 o 
  14   4   6      999.58     1109.64    139.19 o 
  16   4   6     1003.88     1062.58    143.27 o 
  18   4   6     1843.20     2042.70    242.48 o 
 -21   5   6     1747.80     1917.37    162.46 o 
 -19   5   6     1239.16     1130.86    130.17 o 
 -17   5   6     4874.27     5178.75    215.83 o 
 -15   5   6     3284.62     3550.94    180.98 o 
 -13   5   6     2773.11     2738.17    165.19 o 
 -11   5   6     2143.66     2430.33    148.65 o 
  -9   5   6     3471.76     3858.85    176.77 o 
  -7   5   6     3373.36     3369.77    165.66 o 
  -5   5   6     8101.70     8386.92    246.12 o 
  -3   5   6     2659.06     2565.96    169.52 o 
  -1   5   6     1928.45     2113.31    197.13 o 
   1   5   6     4179.37     4557.63    214.06 o 
   3   5   6     2420.18     2538.00    165.64 o 
   5   5   6     4606.63     4396.51    209.91 o 
   7   5   6     3943.40     3694.64    230.86 o 
   9   5   6     2591.21     3243.73    194.23 o 
  11   5   6     1038.10     1015.68    163.58 o 
 -12   6   6      660.06      762.28    145.73 o 
 -10   6   6     1795.49     1631.33    283.58 o 
  -8   6   6      794.16      500.53    117.36 o 
  -6   6   6      167.31      138.32     90.85 o 
  -4   6   6     1571.77     1297.46    158.78 o 
  -2   6   6       96.91       29.92     78.01 o 
   0   6   6     1092.88     1329.60    160.15 o 
   2   6   6      265.62      229.36    120.14 o 
 -35   1   7       20.23      -61.45    107.96 o 
 -33   1   7      217.33      190.30     82.91 o 
 -31   1   7      428.31      440.46     71.06 o 
 -29   1   7        6.51       13.86     50.52 o 
 -27   1   7      687.43      659.12     81.94 o 
 -25   1   7      134.23       98.95     42.36 o 
 -23   1   7      519.72      461.77     54.36 o 
 -21   1   7      104.96       85.27     32.27 o 
 -19   1   7      130.89      139.04     30.77 o 
 -17   1   7      310.63      284.46     38.48 o 
 -15   1   7    12061.59    12383.17    153.68 o 
 -13   1   7     4403.74     4336.54     76.80 o 
 -11   1   7      982.84     1096.10     84.14 o 
  -9   1   7    22573.53    23173.89    216.18 o 
  -7   1   7       40.97       40.84     21.90 o 
  -5   1   7     4393.25     4420.23     80.75 o 
  -3   1   7      807.04      925.83     42.72 o 
  -1   1   7     1777.39     1722.03     54.17 o 
   1   1   7      171.68      177.84     27.69 o 
   3   1   7     2081.81     1926.93     57.53 o 
   5   1   7     1698.93     1706.16     88.87 o 
   7   1   7     1194.55     1184.59     77.96 o 
   9   1   7     1771.21     1726.23    159.19 o 
  11   1   7       91.02       78.66     39.86 o 
  13   1   7      676.58      624.89     90.11 o 
  15   1   7      229.91      150.83     54.80 o 
  17   1   7      118.47       32.68     61.83 o 
  19   1   7      149.10      134.86     68.72 o 
  21   1   7       62.89       37.56     69.97 o 
  23   1   7        0.62      -43.49     71.02 o 
 -32   2   7      313.41      229.42     68.45 o 
 -30   2   7        1.09      -19.33     50.58 o 
 -28   2   7     1216.71     1396.76    102.95 o 
 -26   2   7        0.59       15.69     42.66 o 
 -24   2   7      652.63      739.72     76.05 o 
 -22   2   7      164.10       84.66     40.85 o 
 -20   2   7     1454.95     1617.72     92.30 o 
 -18   2   7      173.16       44.84     33.30 o 
 -16   2   7     3460.11     3033.94    154.39 o 
 -14   2   7     2548.81     2563.21    100.18 o 
 -12   2   7     1506.99     1252.20     75.30 o 
 -10   2   7       32.52       29.41     22.58 o 
  -8   2   7     3886.91     3844.21     99.44 o 
  -6   2   7       10.13        2.44     18.29 o 
  -4   2   7        7.87        5.78     19.45 o 
  -2   2   7     2671.40     3016.19     75.10 o 
   0   2   7       32.51       37.38     22.51 o 
   2   2   7        4.83        6.68     21.81 o 
   4   2   7     1134.61     1040.34     54.20 o 
   6   2   7       63.68       38.70     29.78 o 
   8   2   7     3170.79     3078.90    190.18 o 
  10   2   7     5955.95     6129.34    167.43 o 
  12   2   7      598.41      518.95     73.20 o 
  14   2   7     2069.55     2179.59    116.65 o 
  16   2   7       30.17       46.03     52.74 o 
  18   2   7      273.26      259.05     70.33 o 
  20   2   7       85.37      181.13     69.92 o 
  22   2   7      510.03      576.14     96.05 o 
 -31   3   7        8.42       15.89     65.89 o 
 -29   3   7      596.05      460.74     86.89 o 
 -27   3   7      367.22      397.03     81.35 o 
 -25   3   7      203.31      105.45     60.11 o 
 -23   3   7      732.54      781.12     89.35 o 
 -21   3   7      446.13      358.25     94.37 o 
 -19   3   7      330.34      300.60     64.18 o 
 -17   3   7       26.38      -32.66     38.25 o 
 -15   3   7      248.85      271.75     59.98 o 
 -13   3   7      309.79      280.38     58.30 o 
 -11   3   7       24.28       23.78     37.91 o 
  -9   3   7     3715.04     3811.39    138.89 o 
  -7   3   7       20.72        0.80     34.74 o 
  -5   3   7     2007.59     1782.79    152.99 o 
  -3   3   7      243.55      229.72     42.44 o 
  -1   3   7        9.92        0.03     27.05 o 
   1   3   7        1.55      -26.38     27.36 o 
   3   3   7      902.38      842.73     75.00 o 
   5   3   7       11.28       -1.28     31.12 o 
   7   3   7        8.87      -17.55     42.39 o 
   9   3   7       18.17       39.45     48.11 o 
  11   3   7       20.90       21.17     47.76 o 
  13   3   7     1769.52     1883.65    130.95 o 
  15   3   7      750.26      677.39    102.97 o 
  17   3   7       15.71       39.05     63.88 o 
  19   3   7       79.76      150.58     83.15 o 
 -28   4   7       13.43      -65.99     65.99 o 
 -26   4   7      292.50      283.72     79.13 o 
 -24   4   7        1.94       44.41     66.77 o 
 -22   4   7     1300.53     1181.74    120.98 o 
 -20   4   7      661.11      772.18    102.28 o 
 -18   4   7       48.08       -6.38     55.23 o 
 -16   4   7     1070.04     1154.88    113.34 o 
 -14   4   7      549.98      404.17     77.93 o 
 -12   4   7      238.73      269.14     67.53 o 
 -10   4   7      674.43      671.48     85.77 o 
  -8   4   7     1148.42     1116.25    104.13 o 
  -6   4   7      596.14      360.49     83.29 o 
  -4   4   7       60.85       78.39     50.40 o 
  -2   4   7        2.88       26.57     49.69 o 
   0   4   7       52.02       66.71     50.87 o 
   2   4   7      485.19      393.53     97.15 o 
   4   4   7       13.79      -32.45     40.82 o 
   6   4   7      276.10      260.90     63.03 o 
   8   4   7       91.82       87.44    106.57 o 
  10   4   7     1678.40     1760.26    154.61 o 
  12   4   7       16.77        7.71     72.81 o 
  14   4   7        2.10      -16.81     78.60 o 
  16   4   7      101.13      141.98     83.02 o 
 -21   5   7     1331.67     1528.56    151.46 o 
 -19   5   7       15.96       28.23     67.96 o 
 -17   5   7     1345.74     1266.03    132.17 o 
 -15   5   7      299.10      132.26     72.01 o 
 -13   5   7     1542.34     1628.08    145.63 o 
 -11   5   7       51.10       42.03     62.29 o 
  -9   5   7     2249.45     2197.84    142.48 o 
  -7   5   7     1951.24     2340.62    147.07 o 
  -5   5   7      134.26      125.19     66.57 o 
  -3   5   7      133.70      128.24     80.17 o 
  -1   5   7       12.61       15.34     64.24 o 
   1   5   7     1737.62     1946.90    186.42 o 
   3   5   7        5.37       29.15     64.63 o 
   5   5   7     1152.69     1106.75    461.81 o 
   7   5   7      253.75      291.03    111.96 o 
   9   5   7        3.96      145.68    102.23 o 
  11   5   7        6.06        8.30    107.38 o 
 -10   6   7     1179.10     1353.47    231.21 o 
  -8   6   7      829.25      742.40    138.08 o 
  -6   6   7      805.33      772.11    189.14 o 
  -4   6   7      465.69      529.39    132.30 o 
  -2   6   7      503.78      661.28    155.97 o 
 -34   0   8     2206.34     1866.57    572.22 o 
 -32   0   8      151.79      246.55     87.55 o 
 -30   0   8      370.39      223.14     81.29 o 
 -28   0   8     7501.64     7661.68    253.56 o 
 -26   0   8     5276.50     5479.00    366.00 o 
 -24   0   8    11815.08    11014.43    229.83 o 
 -22   0   8     5324.00     4914.49    213.41 o 
 -20   0   8    27216.01    26606.25    408.49 o 
 -18   0   8     1415.65     1322.99     86.00 o 
 -16   0   8    52346.69    54022.70    626.76 o 
 -14   0   8    18371.46    19429.05    302.72 o 
 -12   0   8    51645.77    55127.62    613.92 o 
 -10   0   8    18121.92    19174.28    291.12 o 
  -8   0   8    72440.75    76162.98    786.76 o 
  -6   0   8    26426.79    29082.79    384.03 o 
  -4   0   8    16272.79    16453.17    265.86 o 
  -2   0   8    26814.51    27336.76    531.19 o 
   0   0   8    12326.55    12637.42    223.60 o 
   2   0   8    12416.44    12267.41    314.91 o 
   4   0   8    14035.60    14238.83    357.62 o 
   6   0   8    10626.42    10147.62    337.96 o 
   8   0   8      663.54      606.91    104.31 o 
  10   0   8     5634.95     5244.24    469.49 o 
  12   0   8     2207.38     2154.63    262.11 o 
  14   0   8      122.48      236.32     89.58 o 
  16   0   8     5558.50     5190.55    409.96 o 
  18   0   8     3469.78     3628.46    249.82 o 
  20   0   8      752.72      847.91    185.30 o 
  22   0   8     1920.71     1993.23    364.84 o 
 -35   1   8     1178.95     1455.78    171.43 o 
 -33   1   8      798.27      732.24     99.12 o 
 -31   1   8       13.77       -2.28     55.04 o 
 -29   1   8     2278.64     2472.85    125.86 o 
 -27   1   8     1308.89     1325.33    134.26 o 
 -25   1   8     3479.94     3405.43    116.65 o 
 -23   1   8     7826.73     8211.81    226.71 o 
 -21   1   8     4088.76     3905.17    113.28 o 
 -19   1   8     1701.33     1637.44     81.74 o 
 -17   1   8     3578.72     3449.66    105.99 o 
 -15   1   8     3587.22     3310.08     82.39 o 
 -13   1   8    20014.83    19683.24    202.70 o 
 -11   1   8    10915.06    10972.72    139.56 o 
  -9   1   8     3034.13     3031.03     73.36 o 
  -7   1   8     7432.30     7502.60    118.82 o 
  -5   1   8    18565.75    19445.47    197.80 o 
  -3   1   8      312.77      171.47     27.50 o 
  -1   1   8     1143.85     1016.77     51.68 o 
   1   1   8    14488.29    15165.15    184.68 o 
   3   1   8     4227.42     3901.13     86.17 o 
   5   1   8     1880.77     1696.86     95.43 o 
   7   1   8     5250.33     5354.16    164.74 o 
   9   1   8     2206.88     2226.74    116.57 o 
  11   1   8      356.13      346.20     84.81 o 
  13   1   8     2051.85     2273.02    130.02 o 
  15   1   8     1327.89     1508.05    171.48 o 
  17   1   8     2605.76     2263.69    145.02 o 
  19   1   8     2729.43     2450.38    154.80 o 
  21   1   8     1784.60     1781.05    158.92 o 
 -34   2   8      419.15      575.92     88.72 o 
 -32   2   8     2296.51     2471.27    133.80 o 
 -30   2   8      244.36      331.19     69.41 o 
 -28   2   8      992.52     1146.48    107.06 o 
 -26   2   8     3352.79     3317.77    131.91 o 
 -24   2   8     5790.84     6013.67    164.67 o 
 -22   2   8     5730.00     5598.62    152.19 o 
 -20   2   8     5707.18     5770.78    191.31 o 
 -18   2   8     5123.88     5081.36    176.99 o 
 -16   2   8     8489.31     8504.41    186.31 o 
 -14   2   8     3337.60     3272.04    114.08 o 
 -12   2   8    27090.29    27011.79    340.04 o 
 -10   2   8    16140.82    15721.58    201.45 o 
  -8   2   8    11467.64    11786.88    145.30 o 
  -6   2   8     5891.83     6034.55    131.06 o 
  -4   2   8     7027.01     6736.49    163.82 o 
  -2   2   8     3137.96     3063.10     84.64 o 
   0   2   8    12487.53    12428.39    164.93 o 
   2   2   8     3083.77     3062.54     82.80 o 
   4   2   8      871.65      891.37     63.39 o 
   6   2   8     4706.71     4177.89    132.23 o 
   8   2   8     9344.15     9193.31    342.12 o 
  10   2   8     1624.30     1658.83    103.57 o 
  12   2   8      309.98      334.47     64.41 o 
  14   2   8     2530.75     2709.85    205.70 o 
  16   2   8     2097.72     2401.43    155.80 o 
  18   2   8      636.55      599.29     90.21 o 
  20   2   8      315.25      269.65     83.47 o 
 -31   3   8      614.28      625.28     98.72 o 
 -29   3   8     1216.77     1620.49    242.70 o 
 -27   3   8     1054.00     1009.11    105.62 o 
 -25   3   8      931.57      922.96     98.40 o 
 -23   3   8     4547.38     4798.90    189.87 o 
 -21   3   8     4194.30     4257.83    173.24 o 
 -19   3   8     5640.79     5476.34    188.30 o 
 -17   3   8      469.89      498.34     76.98 o 
 -15   3   8    10298.49     9834.93    241.58 o 
 -13   3   8     5284.96     5415.05    288.24 o 
 -11   3   8     6498.96     6725.21    191.46 o 
  -9   3   8    13320.19    13028.75    264.83 o 
  -7   3   8     5521.31     5788.06    173.98 o 
  -5   3   8     3126.27     3028.53    138.58 o 
  -3   3   8     4968.48     5259.47    138.31 o 
  -1   3   8     1793.44     1845.01     79.84 o 
   1   3   8     4220.28     4267.62    138.26 o 
   3   3   8     1566.88     1492.53     77.41 o 
   5   3   8     9210.54     9209.30    198.78 o 
   7   3   8      623.40      476.65     67.77 o 
   9   3   8     1820.54     2012.35    113.03 o 
  11   3   8      613.71      678.03     83.59 o 
  13   3   8      308.05      374.22     74.05 o 
  15   3   8      404.33      410.84     79.44 o 
  17   3   8     1056.79     1241.60    116.91 o 
 -28   4   8      263.35      178.58     85.54 o 
 -26   4   8      895.62     1037.18    128.30 o 
 -24   4   8       94.99       85.82     65.68 o 
 -22   4   8      872.78      938.65    192.44 o 
 -20   4   8      419.69      367.55     81.12 o 
 -18   4   8     2919.71     2855.65    153.62 o 
 -16   4   8       71.27       48.05     58.41 o 
 -14   4   8      419.65      500.60     80.20 o 
 -12   4   8      455.09      413.69     79.30 o 
 -10   4   8     1158.34     1247.20    110.79 o 
  -8   4   8     4245.90     4202.76    173.95 o 
  -6   4   8      244.95      210.21     70.41 o 
  -4   4   8       30.82       33.62     48.36 o 
  -2   4   8      448.58      583.16     81.09 o 
   0   4   8      248.35      217.91     62.96 o 
   2   4   8      662.69      654.29     84.84 o 
   4   4   8     5586.16     5318.30    183.04 o 
   6   4   8      646.52      566.79    141.74 o 
   8   4   8      203.23      107.37     74.81 o 
  10   4   8      130.89       27.16     75.57 o 
  12   4   8     1378.09     1689.30    154.10 o 
  14   4   8      110.11      156.93     82.80 o 
 -21   5   8     1006.41      893.13    123.66 o 
 -19   5   8     2871.95     2942.85    418.79 o 
 -17   5   8     1740.58     1881.16    147.49 o 
 -15   5   8     2359.76     2316.00    155.67 o 
 -13   5   8     1116.18     1153.77    125.04 o 
 -11   5   8     2828.00     2708.95    161.95 o 
  -9   5   8     4932.10     4978.17    204.23 o 
  -7   5   8     3718.21     3464.98    177.14 o 
  -5   5   8      878.63      901.56    138.30 o 
  -3   5   8     2128.76     2170.77    194.57 o 
  -1   5   8     1024.97     1253.86    145.24 o 
   1   5   8     1824.73     1856.70    160.29 o 
   3   5   8     1780.19     1983.55    562.62 o 
   5   5   8     1540.45      999.08    245.79 o 
   7   5   8       56.00     -115.21    124.81 o 
   9   5   8      250.65      501.17    190.10 o 
 -35   1   9       34.69      -20.99     70.01 o 
 -33   1   9      199.30       71.76     76.86 o 
 -31   1   9        0.99      -36.13     59.54 o 
 -29   1   9       33.03       29.25     52.25 o 
 -27   1   9       47.00       11.61     45.83 o 
 -25   1   9       42.50       39.99     44.64 o 
 -23   1   9        0.16      -23.31     41.60 o 
 -21   1   9       31.28      -31.41     31.41 o 
 -19   1   9      157.39      132.20     45.10 o 
 -17   1   9      751.39      797.94     68.46 o 
 -15   1   9      150.84      162.47     36.75 o 
 -13   1   9      226.75      222.86     29.34 o 
 -11   1   9        7.26       12.45     20.88 o 
  -9   1   9     4815.33     5089.28    100.90 o 
  -7   1   9     1697.66     1957.33     66.59 o 
  -5   1   9      705.85      835.46     54.08 o 
  -3   1   9     1512.22     1607.19     58.26 o 
  -1   1   9       34.79       21.25     21.49 o 
   1   1   9     1518.58     1605.97     63.80 o 
   3   1   9     1684.27     1466.73     91.04 o 
   5   1   9      266.01      262.55     54.18 o 
   7   1   9     4508.18     4594.63    199.00 o 
   9   1   9        1.30       -8.59     47.40 o 
  11   1   9      175.38       92.14     55.33 o 
  13   1   9       42.38      -19.69     52.03 o 
  15   1   9      476.01      192.03     74.40 o 
  17   1   9       68.24       92.43     69.21 o 
  19   1   9       90.10       58.00     71.53 o 
 -34   2   9      311.96      340.93     77.80 o 
 -32   2   9      481.37      458.17     79.29 o 
 -30   2   9      186.37      144.58     59.22 o 
 -28   2   9       66.13      -10.69     48.81 o 
 -26   2   9       28.22       53.52     48.04 o 
 -24   2   9      153.50       90.44     49.95 o 
 -22   2   9        9.30       50.78     42.26 o 
 -20   2   9      106.31       61.05     43.09 o 
 -18   2   9     1919.02     1820.44     98.48 o 
 -16   2   9      878.59      644.48     76.55 o 
 -14   2   9      472.91      332.52     54.76 o 
 -12   2   9     8301.71     8145.27    239.28 o 
 -10   2   9      728.94      613.01     59.54 o 
  -8   2   9     1014.72     1187.03     54.42 o 
  -6   2   9     1451.10     1290.29     61.58 o 
  -4   2   9       78.81      112.61     30.19 o 
  -2   2   9     2699.47     2665.76     78.18 o 
   0   2   9     1342.25     1469.08     68.75 o 
   2   2   9     9078.52     8905.68    145.22 o 
   4   2   9      121.61       43.46     39.20 o 
   6   2   9      453.43      401.77     61.22 o 
   8   2   9       71.77       48.84     45.98 o 
  10   2   9     2154.57     2150.83    127.87 o 
  12   2   9      182.16      149.75     59.10 o 
  14   2   9      805.03      933.60     99.00 o 
  16   2   9       53.78       18.31     59.68 o 
  18   2   9      599.97      466.76     89.46 o 
 -31   3   9      153.15      219.32     95.39 o 
 -29   3   9       40.39       98.49     74.73 o 
 -27   3   9       56.03        2.06     62.53 o 
 -25   3   9     1945.15     1840.99    119.15 o 
 -23   3   9      257.65      230.84     61.17 o 
 -21   3   9     1347.03     1631.14    123.90 o 
 -19   3   9     4514.13     4530.81    175.08 o 
 -17   3   9     1191.03     1304.58    112.41 o 
 -15   3   9      125.56      153.12     62.91 o 
 -13   3   9    11326.24    11731.74    320.39 o 
 -11   3   9     2513.98     2272.49    121.43 o 
  -9   3   9       63.88      127.98     50.32 o 
  -7   3   9      631.89      839.98    111.39 o 
  -5   3   9      753.85      872.06     86.28 o 
  -3   3   9      237.45      293.17     50.14 o 
  -1   3   9      259.19      258.95     45.69 o 
   1   3   9      474.68      486.18     49.93 o 
   3   3   9       23.38       42.80     49.30 o 
   5   3   9     3326.45     3462.15    131.32 o 
   7   3   9     3178.29     3170.29    133.53 o 
   9   3   9      126.57      101.74     53.73 o 
  11   3   9      230.36      205.32     64.62 o 
  13   3   9       46.32       -9.75     60.26 o 
  15   3   9       22.87      -59.38     59.38 o 
 -28   4   9       30.01      -54.51     70.82 o 
 -26   4   9      400.47      312.72     89.42 o 
 -24   4   9     1323.60     1388.92    149.67 o 
 -22   4   9      176.65      204.88     86.20 o 
 -20   4   9      270.49      203.73     72.85 o 
 -18   4   9       74.03       63.01     59.65 o 
 -16   4   9     1454.20     1517.73    130.56 o 
 -14   4   9      124.91      146.78     77.88 o 
 -12   4   9     3796.22     3809.86    168.59 o 
 -10   4   9     2139.76     1883.96    124.79 o 
  -8   4   9     1281.00     1265.52    134.98 o 
  -6   4   9      631.92      657.97     90.92 o 
  -4   4   9      622.22      881.79     96.34 o 
  -2   4   9     2120.75     2134.21    133.62 o 
   0   4   9     1319.85     1303.70    114.96 o 
   2   4   9     1750.33     1744.81    139.68 o 
   4   4   9     1271.99     1258.01    159.38 o 
   6   4   9      391.20      613.06     89.93 o 
   8   4   9      616.28      507.73     87.93 o 
  10   4   9       60.37       82.25     84.24 o 
  12   4   9      479.02      448.17    181.26 o 
 -21   5   9      109.67       70.64     76.24 o 
 -19   5   9      529.00      230.75    104.49 o 
 -17   5   9      106.12      187.57     76.22 o 
 -15   5   9     1898.36     2090.01    176.31 o 
 -13   5   9       25.10       26.36     66.49 o 
 -11   5   9     3842.20     3900.15    189.13 o 
  -9   5   9      385.72      267.91     78.14 o 
  -7   5   9      589.84      776.93    106.98 o 
  -5   5   9      383.63      554.34     97.28 o 
  -3   5   9      541.53      582.50     97.39 o 
  -1   5   9       10.82       -5.96     72.90 o 
   1   5   9     1650.85     1468.04    193.45 o 
   3   5   9     1145.65     1445.90    189.32 o 
   5   5   9       35.87       94.09    151.70 o 
   7   5   9        9.94     -109.45    134.41 o 
 -34   0  10     1106.71     1495.84    297.63 o 
 -32   0  10     1140.67     1089.95    168.22 o 
 -30   0  10      687.36     1054.19    126.30 o 
 -28   0  10      421.52      425.59    216.02 o 
 -26   0  10     5234.17     4988.66    252.61 o 
 -24   0  10      726.75      503.98    107.81 o 
 -22   0  10       72.58      147.86     76.04 o 
 -20   0  10     1120.03     1144.80     91.79 o 
 -18   0  10     8465.12     8900.85    423.79 o 
 -16   0  10       95.76       56.19     39.21 o 
 -14   0  10    12580.00    12728.77    275.56 o 
 -12   0  10       34.23       29.19     34.89 o 
 -10   0  10    15828.99    15640.63    276.74 o 
  -8   0  10     3890.50     3628.54    130.25 o 
  -6   0  10     4571.92     4265.31    141.50 o 
  -4   0  10       71.00       85.84     38.89 o 
  -2   0  10    12166.59    11834.08    276.34 o 
   0   0  10      937.74      926.36    111.27 o 
   2   0  10     7337.49     6518.17    274.59 o 
   4   0  10     4411.93     4709.99    287.07 o 
   6   0  10      613.53      744.20    121.24 o 
   8   0  10       26.16       26.88     64.12 o 
  10   0  10     2442.99     3072.89    209.75 o 
  12   0  10      660.52      496.46    193.94 o 
  14   0  10      188.89      315.93    114.44 o 
  16   0  10     1882.38     1833.50    216.62 o 
  18   0  10      301.48       48.97    109.45 o 
 -35   1  10       85.94       -6.93     71.87 o 
 -33   1  10       13.96       -9.96     70.32 o 
 -31   1  10      100.52      168.12     88.14 o 
 -29   1  10      676.55      404.17    102.52 o 
 -27   1  10      726.08      597.04     86.30 o 
 -25   1  10      466.40      457.36     75.21 o 
 -23   1  10      698.87      509.32     80.93 o 
 -21   1  10       47.17       65.88     41.81 o 
 -19   1  10     3131.96     3151.60    125.53 o 
 -17   1  10      596.75      650.68     61.31 o 
 -15   1  10     6710.99     6610.40    148.08 o 
 -13   1  10     2466.97     2398.42    109.48 o 
 -11   1  10    14631.09    13862.73    179.91 o 
  -9   1  10     7529.44     7510.22    131.29 o 
  -7   1  10     5440.87     5240.84    110.09 o 
  -5   1  10     4121.32     3773.15    110.65 o 
  -3   1  10    16217.08    15472.26    196.59 o 
  -1   1  10     5516.84     5216.03    118.08 o 
   1   1  10     6993.88     7147.65    199.46 o 
   3   1  10     9034.20     8978.42    310.56 o 
   5   1  10    10983.75    10664.62    244.74 o 
   7   1  10       91.75       79.02     51.66 o 
   9   1  10     3231.26     3107.82    150.75 o 
  11   1  10       92.33      165.90     62.79 o 
  13   1  10     4973.04     4681.01    192.31 o 
  15   1  10      627.65      786.47    110.79 o 
  17   1  10      555.08      550.11    104.36 o 
  19   1  10      118.60      112.66     83.65 o 
 -34   2  10      646.38      781.69    109.13 o 
 -32   2  10     1451.69     1577.76    122.11 o 
 -30   2  10      355.12      459.95    121.24 o 
 -28   2  10      853.15      891.18    104.29 o 
 -26   2  10     2670.15     2915.39    139.59 o 
 -24   2  10     2582.98     2871.17    133.40 o 
 -22   2  10     4713.42     5040.43    165.32 o 
 -20   2  10       93.87       93.45     47.12 o 
 -18   2  10     1082.68     1094.96     89.10 o 
 -16   2  10    12014.07    11588.99    227.25 o 
 -14   2  10     8014.30     7800.81    181.75 o 
 -12   2  10     7222.63     6715.29    164.05 o 
 -10   2  10     4876.57     4802.85    137.22 o 
  -8   2  10    11437.07    11581.09    160.08 o 
  -6   2  10     5732.55     5440.47    119.25 o 
  -4   2  10     3960.53     4103.08    121.37 o 
  -2   2  10    12392.29    12764.22    192.31 o 
   0   2  10     7585.99     7348.19    145.14 o 
   2   2  10     9016.07     8816.14    189.77 o 
   4   2  10     1756.31     1854.71    118.31 o 
   6   2  10     8480.10     8435.01    200.88 o 
   8   2  10     1401.28     1524.31    107.79 o 
  10   2  10      763.24      684.87     83.27 o 
  12   2  10     2225.32     2351.97    321.23 o 
  14   2  10     2706.80     2598.06    157.30 o 
  16   2  10     1774.03     1920.36    156.27 o 
 -31   3  10     1234.85     1118.08    141.57 o 
 -29   3  10      913.94     1106.01    127.12 o 
 -27   3  10     2018.60     1939.79    131.97 o 
 -25   3  10     2745.31     2703.58    140.50 o 
 -23   3  10     2617.95     2593.09    136.83 o 
 -21   3  10     2920.43     3007.40    140.14 o 
 -19   3  10     3765.29     3848.76    148.76 o 
 -17   3  10     1118.88     1192.73    110.43 o 
 -15   3  10     8213.66     8190.31    225.21 o 
 -13   3  10     9387.25     9302.67    239.00 o 
 -11   3  10    11245.71    11168.26    259.19 o 
  -9   3  10     4990.94     5059.96    171.57 o 
  -7   3  10     4795.91     4843.84    251.97 o 
  -5   3  10     7943.11     8010.27    211.31 o 
  -3   3  10     8209.19     8398.52    261.22 o 
  -1   3  10     7688.28     8141.17    181.91 o 
   1   3  10     8327.74     7831.57    165.33 o 
   3   3  10     4079.84     4096.31    156.83 o 
   5   3  10     6215.62     6358.82    272.58 o 
   7   3  10     2635.79     2701.16    162.39 o 
   9   3  10     1076.12     1075.97    100.99 o 
  11   3  10     4840.69     5633.85    191.25 o 
  13   3  10     1264.85     1321.46    122.10 o 
  15   3  10     2922.71     3549.62    171.38 o 
 -26   4  10      542.58      660.17    133.31 o 
 -24   4  10      959.80      887.31    115.64 o 
 -22   4  10      836.38      873.07    115.83 o 
 -20   4  10      660.67      708.30    133.31 o 
 -18   4  10     1730.97     1900.03    142.97 o 
 -16   4  10     1789.15     1832.06    134.69 o 
 -14   4  10      166.55      212.15     69.84 o 
 -12   4  10    12255.42    12883.49    306.63 o 
 -10   4  10     2395.78     2405.46    143.67 o 
  -8   4  10     3519.61     3705.19    167.59 o 
  -6   4  10     1623.03     1925.58    130.36 o 
  -4   4  10     4856.65     4524.21    179.48 o 
  -2   4  10     3564.00     3541.74    161.27 o 
   0   4  10     4023.19     4081.90    240.22 o 
   2   4  10     8370.54     8213.61    533.82 o 
   4   4  10      903.99      887.04    129.01 o 
   6   4  10      271.53      361.18     91.57 o 
   8   4  10     3105.73     3467.32    178.60 o 
  10   4  10     3291.81     3446.16    207.90 o 
 -21   5  10      859.20     1017.12    177.83 o 
 -19   5  10      997.34      835.92    118.05 o 
 -17   5  10      431.14      466.63     98.68 o 
 -15   5  10     1227.88     1113.68    128.73 o 
 -13   5  10     1759.40     1983.67    183.48 o 
 -11   5  10     1859.36     1778.27    153.23 o 
  -9   5  10     1049.10      942.74    119.70 o 
  -7   5  10      805.86      872.15    118.08 o 
  -5   5  10     1590.09     1719.77    148.73 o 
  -3   5  10      133.69       81.26     74.98 o 
  -1   5  10     2428.55     2483.54    184.95 o 
   1   5  10     2576.97     2604.98    846.81 o 
   3   5  10      187.65       21.12    142.10 o 
 -35   1  11      110.64       -7.20     89.00 o 
 -33   1  11        0.22      -63.40     77.73 o 
 -31   1  11       27.58       20.58     97.89 o 
 -29   1  11       64.96       39.22    101.64 o 
 -27   1  11       77.62       -4.25     67.50 o 
 -25   1  11        1.30       30.58     50.44 o 
 -23   1  11      480.88      578.13     79.92 o 
 -21   1  11      150.23       62.79     47.46 o 
 -19   1  11       91.21       76.31     38.98 o 
 -17   1  11     1776.48     1732.84     88.05 o 
 -15   1  11      160.96      136.44     48.76 o 
 -13   1  11     2571.86     2568.91     97.05 o 
 -11   1  11      128.09       90.49     30.45 o 
  -9   1  11     3358.75     3324.97     93.38 o 
  -7   1  11      220.54      359.75     41.94 o 
  -5   1  11     1025.90      936.20     56.50 o 
  -3   1  11      964.15      914.33     54.03 o 
  -1   1  11        2.00      -11.68     35.25 o 
   1   1  11     1334.98     1103.27     95.23 o 
   3   1  11     5693.88     5837.43    181.36 o 
   5   1  11      813.20      661.15     90.63 o 
   7   1  11      982.95      921.49    100.70 o 
   9   1  11       62.84      115.14     60.40 o 
  11   1  11      417.40      136.69     67.40 o 
  13   1  11       37.46      127.05     72.98 o 
  15   1  11        0.15      -32.51     65.29 o 
  17   1  11      310.22      202.86     91.26 o 
 -34   2  11       38.40      -43.03     80.68 o 
 -32   2  11      226.53      179.02     70.25 o 
 -30   2  11       38.27        1.09     59.07 o 
 -28   2  11       70.75       76.27     61.55 o 
 -26   2  11      302.09      353.79     69.73 o 
 -24   2  11      145.80       98.98     54.53 o 
 -22   2  11     2774.14     2833.60    128.21 o 
 -20   2  11     1279.43     1265.67     96.91 o 
 -18   2  11       13.62        5.87     40.95 o 
 -16   2  11     2432.81     2437.94    168.91 o 
 -14   2  11     2804.92     2775.18    114.39 o 
 -12   2  11      263.21      303.53     61.24 o 
 -10   2  11     1517.22     1447.58     85.66 o 
  -8   2  11      649.20      609.58     75.71 o 
  -6   2  11      193.70      243.32     40.78 o 
  -4   2  11      604.03      502.68     81.23 o 
  -2   2  11     6531.78     6873.35    143.82 o 
   0   2  11       37.01       76.79     46.39 o 
   2   2  11     2459.56     2269.88    122.78 o 
   4   2  11       71.69       70.17     50.09 o 
   6   2  11      172.69      116.00     89.02 o 
   8   2  11     1925.35     1879.68    130.91 o 
  10   2  11       28.52       42.15     63.36 o 
  12   2  11        2.28       49.17     68.25 o 
  14   2  11       83.11       32.95     70.03 o 
 -31   3  11      454.95      289.97    106.19 o 
 -29   3  11       35.98       -4.25     61.57 o 
 -27   3  11       98.65       24.44     55.96 o 
 -25   3  11       44.19      -10.00     55.53 o 
 -23   3  11      213.08      134.22     60.64 o 
 -21   3  11      319.47      262.22     65.95 o 
 -19   3  11      556.68      435.38     71.06 o 
 -17   3  11     2338.07     2440.11    137.56 o 
 -15   3  11     2346.86     2430.10    171.01 o 
 -13   3  11      326.67      323.24     68.92 o 
 -11   3  11      350.23      309.55     65.74 o 
  -9   3  11      641.67      543.63     77.23 o 
  -7   3  11      508.68      422.79     72.30 o 
  -5   3  11      421.84      312.39     68.67 o 
  -3   3  11      994.60      986.19     94.89 o 
  -1   3  11        4.64       -5.68     47.83 o 
   1   3  11      280.49      270.21     65.90 o 
   3   3  11        4.04       41.16     47.29 o 
   5   3  11      783.55      717.31     82.03 o 
   7   3  11      133.17      185.74     76.56 o 
   9   3  11       10.17       -7.41     54.04 o 
  11   3  11        6.91      -42.04     59.03 o 
  13   3  11      385.59      275.41     82.74 o 
 -26   4  11      497.92      395.00     98.79 o 
 -24   4  11       17.59        5.67     67.44 o 
 -22   4  11      627.71      671.32    104.40 o 
 -20   4  11      384.38      237.53     87.19 o 
 -18   4  11      210.27      171.83     71.53 o 
 -16   4  11      892.00      714.99    102.37 o 
 -14   4  11     3255.32     3246.04    165.73 o 
 -12   4  11      273.79      312.95     80.63 o 
 -10   4  11      309.58      471.95     84.96 o 
  -8   4  11      902.24      961.45    109.18 o 
  -6   4  11     1360.77     1514.15    244.19 o 
  -4   4  11      601.24      526.85     85.81 o 
  -2   4  11     1535.27     1337.13    144.33 o 
   0   4  11     1931.11     1981.40    193.40 o 
   2   4  11     2157.75     2103.59    197.28 o 
   4   4  11       12.58        3.95     91.26 o 
   6   4  11     1340.02     1332.51    230.80 o 
   8   4  11      219.62      173.08     95.38 o 
 -19   5  11      289.82      178.60     89.37 o 
 -17   5  11      678.31      623.77    109.12 o 
 -15   5  11       79.70       29.38     76.81 o 
 -13   5  11      580.16      559.60    106.77 o 
 -11   5  11     1259.30     1319.82    140.58 o 
  -9   5  11     1144.33     1118.58    198.46 o 
  -7   5  11        2.76       -4.95     66.78 o 
  -5   5  11     1474.27     1151.65    131.31 o 
  -3   5  11      163.64      242.75     96.63 o 
  -1   5  11     3031.18     3334.65    241.51 o 
   1   5  11     1522.53     1493.92    284.19 o 
 -34   0  12     2801.45     3093.46    362.92 o 
 -32   0  12     2240.29     3087.70    364.84 o 
 -30   0  12     4934.56     4840.85    426.29 o 
 -28   0  12     1255.06     1387.86    178.47 o 
 -26   0  12     4831.36     4773.25    261.40 o 
 -24   0  12      198.50      144.10     87.97 o 
 -22   0  12     4182.27     3981.13    222.76 o 
 -20   0  12     3004.82     3453.77    379.24 o 
 -18   0  12     4417.40     4549.77    185.75 o 
 -16   0  12      251.56      162.96     81.08 o 
 -14   0  12    10078.51    10845.40    363.90 o 
 -12   0  12    14047.05    14766.08    411.79 o 
 -10   0  12     1248.62     1241.86     93.53 o 
  -8   0  12     4680.77     4630.73    161.31 o 
  -6   0  12     5142.85     4999.44    166.06 o 
  -4   0  12    14285.10    14267.59    367.85 o 
  -2   0  12     4907.07     4874.22    224.97 o 
   0   0  12    29983.15    30465.66    806.49 o 
   2   0  12    12912.53    12757.78    389.43 o 
   4   0  12     1679.37     1717.09    184.66 o 
   6   0  12     8314.63     8195.87    337.31 o 
   8   0  12     5813.18     6139.65    303.70 o 
  10   0  12     8117.43     8153.19    385.00 o 
  12   0  12     7450.07     8155.13    541.50 o 
  14   0  12     3310.26     3610.80    267.85 o 
 -35   1  12     2782.89     2788.94    369.96 o 
 -33   1  12     1326.29     1664.40    272.11 o 
 -31   1  12     1706.37     1708.19    176.56 o 
 -29   1  12     3743.44     3673.83    288.19 o 
 -27   1  12     3669.03     3876.86    206.84 o 
 -25   1  12      680.45      571.87     81.69 o 
 -23   1  12     2087.10     2171.59    131.37 o 
 -21   1  12     2938.35     2758.72    132.82 o 
 -19   1  12     2773.90     2689.86    109.91 o 
 -17   1  12     4897.11     5055.13    143.32 o 
 -15   1  12     4395.58     4344.99    133.79 o 
 -13   1  12     3523.69     3388.32    114.63 o 
 -11   1  12    10321.16    10657.72    195.88 o 
  -9   1  12     3528.11     3263.46     96.73 o 
  -7   1  12     1679.96     1653.57     74.59 o 
  -5   1  12     6121.50     6193.58    123.22 o 
  -3   1  12     6442.43     6244.57    176.61 o 
  -1   1  12    11380.92    11029.50    241.49 o 
   1   1  12     5623.65     5733.70    182.47 o 
   3   1  12     5234.85     5323.36    222.28 o 
   5   1  12      861.86      935.87    113.36 o 
   7   1  12     3671.02     3651.96    195.75 o 
   9   1  12     3375.97     3124.38    161.20 o 
  11   1  12     3118.60     2779.77    159.28 o 
  13   1  12     2287.75     2339.39    191.24 o 
  15   1  12     3241.10     3260.72    188.13 o 
 -32   2  12      311.63      284.30     96.74 o 
 -30   2  12     1295.92     1465.69    143.80 o 
 -28   2  12     1332.47     1299.12    116.59 o 
 -26   2  12      140.21      145.59     77.03 o 
 -24   2  12      733.70      771.51     88.06 o 
 -22   2  12     2054.57     2232.23    118.61 o 
 -20   2  12     1073.27      898.18     96.25 o 
 -18   2  12     1441.75     1413.67    105.27 o 
 -16   2  12     3699.00     3545.13    133.06 o 
 -14   2  12     2609.40     2522.37    112.85 o 
 -12   2  12      449.46      345.90     73.90 o 
 -10   2  12      915.60      893.41     78.96 o 
  -8   2  12      836.09      829.97     66.69 o 
  -6   2  12     7158.39     7297.13    150.45 o 
  -4   2  12     3288.13     3125.13    104.24 o 
  -2   2  12     2878.91     2890.42    129.55 o 
   0   2  12     3899.97     3489.95    186.25 o 
   2   2  12    11107.66    10964.75    261.72 o 
   4   2  12     1023.66      905.54    108.65 o 
   6   2  12     2072.87     2191.45    175.72 o 
   8   2  12     2190.08     2439.91    148.89 o 
  10   2  12     4211.99     3975.21    186.10 o 
  12   2  12     3250.05     3163.00    180.14 o 
  14   2  12     1011.42      800.72    161.03 o 
 -31   3  12       61.98      146.40     77.61 o 
 -29   3  12      861.45      889.34    106.31 o 
 -27   3  12      346.42      328.90     81.08 o 
 -25   3  12     2319.65     2109.13    155.42 o 
 -23   3  12      470.20      362.85     72.68 o 
 -21   3  12       99.14      233.80     66.29 o 
 -19   3  12     1073.62      995.03     96.91 o 
 -17   3  12      201.44      145.00     62.77 o 
 -15   3  12     2323.74     2457.86    179.60 o 
 -13   3  12     1350.45     1461.19    113.42 o 
 -11   3  12      195.46      192.94     59.92 o 
  -9   3  12      984.32     1039.86    108.92 o 
  -7   3  12      826.72      932.08     97.39 o 
  -5   3  12     5101.50     4998.16    247.82 o 
  -3   3  12     1039.17      890.38    112.92 o 
  -1   3  12     7083.74     7309.98    321.12 o 
   1   3  12      986.51     1117.72    127.83 o 
   3   3  12     2132.46     2038.95    133.04 o 
   5   3  12     2867.87     2806.06    177.11 o 
   7   3  12     2892.15     2933.81    143.55 o 
   9   3  12     1057.47      781.94    167.68 o 
  11   3  12     1268.06     1232.89    172.43 o 
 -26   4  12      896.76      759.85    122.50 o 
 -24   4  12      157.91       97.66     75.20 o 
 -22   4  12       71.20       49.05     67.14 o 
 -20   4  12      767.13     1016.61    157.11 o 
 -18   4  12      677.34      468.24     93.22 o 
 -16   4  12      326.91      323.81     83.15 o 
 -14   4  12     2610.92     2683.76    159.82 o 
 -12   4  12      410.91      431.74     90.38 o 
 -10   4  12      582.71      514.63     91.25 o 
  -8   4  12      707.85      777.57     98.37 o 
  -6   4  12      684.04      610.91     99.64 o 
  -4   4  12      325.53      373.01     96.96 o 
  -2   4  12     7772.26     7911.05    355.01 o 
   0   4  12       37.50       25.07     96.97 o 
   2   4  12      819.26      630.51    211.22 o 
   4   4  12     1170.23     1288.29    203.54 o 
   6   4  12      744.25      635.92    154.34 o 
 -17   5  12      878.04      746.73    187.08 o 
 -15   5  12      500.08      423.79    104.08 o 
 -13   5  12      508.82      538.85    110.26 o 
 -11   5  12      275.33      289.48     94.49 o 
  -9   5  12     1460.35     1512.04    147.27 o 
  -7   5  12      426.80      433.40    124.17 o 
  -5   5  12     1014.24      854.00    136.21 o 
  -3   5  12     2334.81     2567.72    252.91 o 
 -33   1  13       18.02       76.97     90.37 o 
 -31   1  13      362.76      441.15    113.48 o 
 -29   1  13      402.62      390.89    103.70 o 
 -27   1  13       13.02      -55.08     68.53 o 
 -25   1  13       15.79       90.38     72.66 o 
 -23   1  13      196.78      171.94     60.76 o 
 -21   1  13        5.49       11.93     49.19 o 
 -19   1  13      949.33      984.57     95.64 o 
 -17   1  13        0.46        5.66     39.46 o 
 -15   1  13      200.09      143.56     68.21 o 
 -13   1  13      593.52      628.41     66.91 o 
 -11   1  13       41.44       20.61     35.48 o 
  -9   1  13      132.42      191.07     40.13 o 
  -7   1  13      170.71      124.81     34.01 o 
  -5   1  13     4426.54     4499.97    133.23 o 
  -3   1  13      567.49      599.57     79.50 o 
  -1   1  13     4187.76     4330.82    161.71 o 
   1   1  13      176.76       66.44     54.03 o 
   3   1  13        2.62       -0.49     52.00 o 
   5   1  13     1045.07      888.89    105.83 o 
   7   1  13     2095.86     1873.27    141.21 o 
   9   1  13        0.19       -0.29     65.50 o 
  11   1  13      514.07      495.44    112.53 o 
  13   1  13       70.94       82.08     82.79 o 
 -32   2  13     1358.46     1224.83    143.72 o 
 -30   2  13      786.36      803.11    120.12 o 
 -28   2  13     2458.21     2745.46    170.09 o 
 -26   2  13      412.56      356.22     73.54 o 
 -24   2  13      718.68      579.90     81.03 o 
 -22   2  13      491.73      581.11     91.14 o 
 -20   2  13      654.57      701.77     82.67 o 
 -18   2  13     4094.74     4137.43    151.29 o 
 -16   2  13     1270.91     1224.03     94.31 o 
 -14   2  13      415.06      387.05     62.86 o 
 -12   2  13     1666.67     1588.48     96.35 o 
 -10   2  13        1.13      -33.83     36.90 o 
  -8   2  13     1394.97     1326.63    123.88 o 
  -6   2  13      377.61      295.42     70.06 o 
  -4   2  13     2793.94     2619.31    131.69 o 
  -2   2  13      489.21      356.82     79.37 o 
   0   2  13      103.63      122.91     58.69 o 
   2   2  13       91.06       56.78     57.59 o 
   4   2  13     3459.17     3672.68    170.18 o 
   6   2  13       14.72       41.74     66.50 o 
   8   2  13      263.05      425.71     90.02 o 
  10   2  13      865.35      808.28    113.51 o 
 -29   3  13       44.23       52.28     66.81 o 
 -27   3  13        2.43        7.00     60.74 o 
 -25   3  13     1265.59     1020.93    106.03 o 
 -23   3  13     1395.29     1339.09    115.90 o 
 -21   3  13     1845.69     1560.63    125.08 o 
 -19   3  13     1585.55     1607.43    117.66 o 
 -17   3  13     1296.49     1081.31    112.90 o 
 -15   3  13      197.33      186.76     78.29 o 
 -13   3  13      106.38      120.29     59.68 o 
 -11   3  13       28.81       44.41     56.30 o 
  -9   3  13       96.04      112.41     58.08 o 
  -7   3  13       14.78       27.58     54.73 o 
  -5   3  13     2982.50     2841.52    169.18 o 
  -3   3  13       44.28       -7.79     69.18 o 
  -1   3  13      736.18      690.27    140.29 o 
   1   3  13       15.49       -2.38     85.25 o 
   3   3  13     2490.81     2592.70    173.85 o 
   5   3  13      124.65       61.06     68.66 o 
   7   3  13      181.56      185.74     82.56 o 
   9   3  13      165.80      240.99     91.81 o 
 -24   4  13       54.79       57.66    110.59 o 
 -22   4  13        2.26      -32.91     68.46 o 
 -20   4  13        7.81       51.10     68.30 o 
 -18   4  13      506.49      347.62    103.10 o 
 -16   4  13       15.57       66.93     72.36 o 
 -14   4  13       57.77       10.24     65.15 o 
 -12   4  13        5.25      -51.10     61.10 o 
 -10   4  13      626.38      346.72     85.20 o 
  -8   4  13        2.00       35.35     62.75 o 
  -6   4  13      228.73      142.88     86.18 o 
  -4   4  13      136.25        5.79     91.35 o 
  -2   4  13        2.10       82.47     97.75 o 
   0   4  13        4.15      -89.01     89.01 o 
   2   4  13      236.29       43.39    113.22 o 
   4   4  13       10.54       86.88    107.38 o 
 -13   5  13      108.80       75.11     83.26 o 
 -11   5  13       32.74       61.99     87.27 o 
  -9   5  13       21.84      107.60     80.23 o 
 -34   0  14      980.27     1163.65    276.51 o 
 -32   0  14     3737.49     4088.13    424.37 o 
 -30   0  14     2295.41     2974.40    361.00 o 
 -28   0  14     1479.05     1511.20    288.03 o 
 -26   0  14      597.02      465.29    149.78 o 
 -24   0  14     6270.51     6642.57    307.84 o 
 -22   0  14      446.10      428.54    117.30 o 
 -20   0  14     7657.54     8272.34    556.86 o 
 -18   0  14     1078.55     1137.16    360.04 o 
 -16   0  14     5929.99     5827.42    361.00 o 
 -14   0  14     5879.82     6299.72    209.44 o 
 -12   0  14     3927.13     4015.36    223.99 o 
 -10   0  14     1582.45     1506.58    111.96 o 
  -8   0  14     3775.21     3886.95    192.01 o 
  -6   0  14      819.43      792.99    121.64 o 
  -4   0  14    17995.70    18107.54    465.32 o 
  -2   0  14    11904.78    12558.75    392.91 o 
   0   0  14      877.61      814.65    251.55 o 
   2   0  14      887.74      915.75    153.41 o 
   4   0  14     4830.76     5336.74    287.38 o 
   6   0  14     7365.00     7113.60    342.50 o 
   8   0  14     2347.80     2272.74    215.68 o 
  10   0  14     4897.64     5135.00    314.69 o 
 -33   1  14     2671.38     2449.73    204.06 o 
 -31   1  14     2534.77     3285.55    346.25 o 
 -29   1  14     1578.74     1648.25    246.95 o 
 -27   1  14      474.11      460.18    111.50 o 
 -25   1  14     4069.79     4547.22    228.26 o 
 -23   1  14      145.45       18.78     72.63 o 
 -21   1  14     1883.32     2009.72    125.75 o 
 -19   1  14       58.63      106.83     62.01 o 
 -17   1  14     2865.42     2977.05    124.74 o 
 -15   1  14      940.00      876.66     80.10 o 
 -13   1  14      121.47       98.63     46.66 o 
 -11   1  14      281.85      301.93     57.29 o 
  -9   1  14      298.50      346.41     50.28 o 
  -7   1  14      272.70      202.32     48.54 o 
  -5   1  14      221.93      221.86     60.41 o 
  -3   1  14     1032.81     1276.03    108.54 o 
  -1   1  14     7141.51     7657.39    268.68 o 
   1   1  14     1008.76      749.91     95.05 o 
   3   1  14     1423.95     1304.35    125.48 o 
   5   1  14      485.86      525.44     91.29 o 
   7   1  14     3612.05     3889.71    188.92 o 
   9   1  14     2768.80     2876.55    195.67 o 
  11   1  14     2023.33     1940.85    161.46 o 
 -32   2  14     2089.71     2070.53    182.26 o 
 -30   2  14     1966.17     2357.08    172.12 o 
 -28   2  14     2715.98     2801.46    149.53 o 
 -26   2  14      831.78      941.70    122.24 o 
 -24   2  14     1043.83     1274.75    122.92 o 
 -22   2  14     1228.75     1036.69    100.60 o 
 -20   2  14      974.51      861.81     91.72 o 
 -18   2  14     4907.50     5069.77    169.79 o 
 -16   2  14     1272.28     1260.68    102.04 o 
 -14   2  14      895.07      979.10     95.99 o 
 -12   2  14     1273.33     1379.05    142.06 o 
 -10   2  14       49.79       88.78     45.93 o 
  -8   2  14     2306.95     2284.38    128.98 o 
  -6   2  14     2165.84     2153.27    167.63 o 
  -4   2  14     3278.89     3621.61    184.15 o 
  -2   2  14      155.21      148.25    130.26 o 
   0   2  14     3426.16     3604.67    163.08 o 
   2   2  14     1353.49     1267.08    122.59 o 
   4   2  14     1088.90     1446.29    185.97 o 
   6   2  14     1132.42     1384.56    173.50 o 
   8   2  14     1724.59     1601.23    147.06 o 
 -29   3  14     2150.31     1954.29    192.74 o 
 -27   3  14     1265.28     1484.96    130.78 o 
 -25   3  14     1484.06     1415.52    142.64 o 
 -23   3  14      528.70      589.93    110.75 o 
 -21   3  14     1383.66     1353.03    118.21 o 
 -19   3  14     2729.53     2840.50    144.64 o 
 -17   3  14     3259.17     3345.19    168.77 o 
 -15   3  14     1373.42     1384.40    174.23 o 
 -13   3  14      205.43      222.61     72.03 o 
 -11   3  14     1151.25     1118.25    136.08 o 
  -9   3  14     2136.08     2309.10    159.92 o 
  -7   3  14     1108.54     1188.42    136.08 o 
  -5   3  14     2976.78     2907.51    222.37 o 
  -3   3  14     1136.52      991.42    158.29 o 
  -1   3  14      881.61      643.81    148.82 o 
   1   3  14     3100.40     3647.78    361.00 o 
   3   3  14      564.82      378.17    303.39 o 
   5   3  14     1655.45     1787.01    221.15 o 
 -24   4  14        9.83      105.39     81.80 o 
 -22   4  14     3232.42     3383.28    295.73 o 
 -20   4  14      511.31      583.62    120.01 o 
 -18   4  14     1072.95      907.42    118.68 o 
 -16   4  14      201.56      161.97     77.97 o 
 -14   4  14      578.53      620.19    105.47 o 
 -12   4  14      101.36       57.94     69.87 o 
 -10   4  14      215.13      198.86     80.63 o 
  -8   4  14      548.17      647.92    121.60 o 
  -6   4  14       18.07       78.34    139.22 o 
  -4   4  14     1486.76     1305.31    190.93 o 
  -2   4  14      551.00      646.86    155.43 o 
   0   4  14       80.27      159.90    121.52 o 
 -33   1  15      119.70      152.53    102.12 o 
 -31   1  15       74.44      136.13     94.57 o 
 -29   1  15       35.49        7.77     79.33 o 
 -27   1  15     1446.22     1276.27    185.27 o 
 -25   1  15       11.17       37.80     76.80 o 
 -23   1  15      141.73      121.96     82.39 o 
 -21   1  15      390.05      378.51     98.42 o 
 -19   1  15     1575.08     1466.38    114.53 o 
 -17   1  15      141.59      108.68     57.72 o 
 -15   1  15       39.96       64.71     46.38 o 
 -13   1  15        0.18       -7.50     39.50 o 
 -11   1  15      140.30       69.86     47.35 o 
  -9   1  15       21.42       31.23     52.49 o 
  -7   1  15      379.08      355.85     94.23 o 
  -5   1  15      215.63      235.50     92.93 o 
  -3   1  15      159.51      100.33     62.19 o 
  -1   1  15     1019.49      971.34    103.06 o 
   1   1  15      150.27      114.03     67.18 o 
   3   1  15      171.70      107.97     71.41 o 
   5   1  15      122.40      133.78     72.94 o 
   7   1  15      114.15       14.36     75.95 o 
   9   1  15       62.01      176.06     88.05 o 
 -32   2  15      516.10      438.05    113.44 o 
 -30   2  15      371.00      253.08     97.56 o 
 -28   2  15       94.77      155.01     85.73 o 
 -26   2  15      279.31       92.68     65.79 o 
 -24   2  15     1080.94      960.33    103.80 o 
 -22   2  15      358.69      345.19     75.60 o 
 -20   2  15      144.45      151.80     61.80 o 
 -18   2  15      896.59      722.62     86.71 o 
 -16   2  15      341.79      297.70     66.70 o 
 -14   2  15       93.53       39.71     50.43 o 
 -12   2  15      247.66      193.78     58.51 o 
 -10   2  15      787.22      656.48    134.42 o 
  -8   2  15      422.37      388.54    112.10 o 
  -6   2  15      539.60      514.20    262.11 o 
  -4   2  15      137.08      190.83     76.17 o 
  -2   2  15      115.85       60.61     75.08 o 
   0   2  15       87.98       64.22     64.91 o 
   2   2  15       32.98      -31.94     63.88 o 
   4   2  15       54.44       68.56     73.84 o 
   6   2  15      242.16       34.85     75.03 o 
 -27   3  15       71.39        8.81     63.51 o 
 -25   3  15      140.22       79.35     66.93 o 
 -23   3  15      260.38      101.49     65.78 o 
 -21   3  15     2581.69     2356.49    140.91 o 
 -19   3  15      331.77      318.49     76.80 o 
 -17   3  15      147.54      128.19     71.39 o 
 -15   3  15      131.96       57.19     64.22 o 
 -13   3  15      111.01       49.95     64.99 o 
 -11   3  15       78.35       84.08     66.38 o 
  -9   3  15     1502.97     1166.69    136.75 o 
  -7   3  15       93.65       42.69     97.93 o 
  -5   3  15      204.88      127.76     96.36 o 
  -3   3  15       27.01      -75.35     75.35 o 
  -1   3  15       39.10      -42.82     91.58 o 
   1   3  15      154.90       59.03    107.78 o 
   3   3  15       85.26       12.74    105.63 o 
 -22   4  15      150.74       46.64     77.17 o 
 -20   4  15      826.72      633.84    116.78 o 
 -18   4  15      182.91      196.64     88.86 o 
 -16   4  15      125.04       28.58     71.59 o 
 -14   4  15        2.71      -59.24     67.47 o 
 -12   4  15       12.52      -60.75     60.75 o 
 -10   4  15       33.45       60.62     82.18 o 
  -8   4  15      295.34      206.98    120.75 o 
  -6   4  15       11.62       90.58    108.87 o 
  -4   4  15      604.48      693.17    243.87 o 
 -32   0  16     3490.00     3368.05    399.40 o 
 -30   0  16      970.12     1006.19    263.07 o 
 -28   0  16     5317.49     5390.03    460.85 o 
 -26   0  16     2272.58     2198.23    212.49 o 
 -24   0  16     6499.30     6568.76    347.56 o 
 -22   0  16     2976.65     2809.08    224.20 o 
 -20   0  16     4672.12     4630.91    506.94 o 
 -18   0  16    11594.60    12412.39    764.24 o 
 -16   0  16     2773.53     2756.26    207.69 o 
 -14   0  16     2344.20     2080.82    181.98 o 
 -12   0  16      133.19      150.44     67.38 o 
 -10   0  16     7188.13     7406.23    292.46 o 
  -8   0  16      156.96      221.76     92.11 o 
  -6   0  16     2225.53     2379.63    443.57 o 
  -4   0  16     9556.32     9615.40    361.01 o 
  -2   0  16      880.59      589.82    132.37 o 
   0   0  16       44.25       -6.50     75.13 o 
   2   0  16      942.78     1013.18    261.15 o 
   4   0  16     1276.11     1325.22    195.18 o 
   6   0  16     1452.21     1901.01    341.80 o 
 -31   1  16     1299.74     1273.64    172.31 o 
 -29   1  16     1111.82     1117.70    156.61 o 
 -27   1  16     2064.89     2180.53    185.97 o 
 -25   1  16      676.23      416.79    116.75 o 
 -23   1  16     1683.01     1669.29    169.90 o 
 -21   1  16     3820.66     4333.19    218.91 o 
 -19   1  16     1986.39     2332.38    138.31 o 
 -17   1  16     2526.18     2250.04    150.22 o 
 -15   1  16     1316.34     1354.67    101.37 o 
 -13   1  16      422.96      564.25     72.81 o 
 -11   1  16      989.63      935.40    114.02 o 
  -9   1  16       97.73      197.78     78.13 o 
  -7   1  16     6727.85     7416.96    338.73 o 
  -5   1  16     1652.14     1867.32    160.22 o 
  -3   1  16      294.22      296.29     77.73 o 
  -1   1  16       38.39       62.75     65.96 o 
   1   1  16     1230.08     1416.60    134.09 o 
   3   1  16      752.76      817.63    121.84 o 
   5   1  16     1308.61     1339.91    141.40 o 
 -30   2  16     1970.16     1938.26    176.84 o 
 -28   2  16     6802.73     6886.42    273.16 o 
 -26   2  16      931.37      723.20    120.37 o 
 -24   2  16     2076.20     2233.66    152.98 o 
 -22   2  16     4569.57     4700.18    182.38 o 
 -20   2  16     8933.10     8929.56    236.58 o 
 -18   2  16     3914.25     4220.77    164.74 o 
 -16   2  16     1868.09     2034.77    121.22 o 
 -14   2  16     1675.65     1744.36    124.40 o 
 -12   2  16     3571.89     3946.97    171.01 o 
 -10   2  16     1328.37     1179.22    164.87 o 
  -8   2  16     3901.19     3813.09    248.51 o 
  -6   2  16     1912.69     2146.51    197.35 o 
  -4   2  16     1382.64     1263.14    142.24 o 
  -2   2  16      595.62      439.83    105.27 o 
   0   2  16     2060.97     2223.32    182.92 o 
   2   2  16      272.61      316.48    132.76 o 
   4   2  16      721.77      809.42    118.96 o 
 -27   3  16      876.84      954.43    115.91 o 
 -25   3  16     3546.46     3146.30    250.88 o 
 -23   3  16     2776.70     2621.39    151.87 o 
 -21   3  16     4240.63     3939.09    175.82 o 
 -19   3  16     3526.73     3565.38    168.55 o 
 -17   3  16     2449.65     2781.93    168.24 o 
 -15   3  16     2674.16     2761.56    160.78 o 
 -13   3  16      757.34      791.84    107.19 o 
 -11   3  16     3719.07     3721.59    209.20 o 
  -9   3  16     1684.78     1641.63    204.26 o 
  -7   3  16     2288.61     2345.49    569.34 o 
  -5   3  16      982.59     1071.66    180.45 o 
  -3   3  16     1486.19     1206.00    188.97 o 
  -1   3  16      586.88      266.42    128.31 o 
 -18   4  16      100.50       49.11     78.16 o 
 -16   4  16      688.81      691.32    146.89 o 
 -14   4  16      138.07       91.40     82.89 o 
 -12   4  16      892.96      991.62    145.97 o 
 -10   4  16       17.88       52.89    101.97 o 
  -8   4  16     1369.88     1290.11    199.10 o 
 -31   1  17        0.12      -41.33     89.43 o 
 -29   1  17       31.72      -79.08     79.08 o 
 -27   1  17       97.09       54.13     96.88 o 
 -25   1  17      999.82      698.44    181.37 o 
 -23   1  17      330.58      269.27     99.63 o 
 -21   1  17      440.30      337.47    101.82 o 
 -19   1  17      121.23       96.17     86.41 o 
 -17   1  17        8.43      -15.46     58.11 o 
 -15   1  17       52.77       82.04     60.37 o 
 -13   1  17       83.65      114.51     74.54 o 
 -11   1  17      244.03      188.62    105.56 o 
  -9   1  17     2255.90     2507.52    170.62 o 
  -7   1  17      134.85      144.21     79.87 o 
  -5   1  17      133.99       94.88     82.47 o 
  -3   1  17      179.59      151.41     72.96 o 
  -1   1  17      845.62      913.32    122.86 o 
   1   1  17       11.28       16.40     74.44 o 
   3   1  17       13.31       36.27     73.92 o 
 -28   2  17        5.21      113.10     87.01 o 
 -26   2  17      514.73      345.18    101.98 o 
 -24   2  17     1484.62     1397.04    148.66 o 
 -22   2  17      238.88      247.03     75.57 o 
 -20   2  17      138.26      131.30     65.43 o 
 -18   2  17     1473.10     1378.52    149.18 o 
 -16   2  17      235.77      184.83     64.42 o 
 -14   2  17      642.77      616.84     93.42 o 
 -12   2  17     1598.27     1435.69    182.53 o 
 -10   2  17     1004.60     1035.93    162.94 o 
  -8   2  17      134.60       26.74    101.77 o 
  -6   2  17     1673.15     1367.58    192.02 o 
  -4   2  17      218.92      189.78    154.58 o 
  -2   2  17     1453.50     1510.38    210.26 o 
   0   2  17      208.19       92.53    128.45 o 
 -25   3  17      431.60      356.74     89.61 o 
 -23   3  17     1391.03     1360.72    131.39 o 
 -21   3  17      505.84      582.52    119.12 o 
 -19   3  17      264.98      178.86     73.38 o 
 -17   3  17       52.97       97.41     76.70 o 
 -15   3  17      273.16      292.43     85.96 o 
 -13   3  17      116.81       36.82     93.77 o 
 -11   3  17     1249.56     1283.56    421.49 o 
  -9   3  17       34.73      151.73    114.25 o 
  -7   3  17        6.74       35.73    101.49 o 
  -5   3  17      279.77      145.84    119.03 o 
  -3   3  17     1005.86     1422.87    286.11 o 
 -30   0  18     1336.44     1344.15    297.63 o 
 -28   0  18      116.65      643.27    224.66 o 
 -26   0  18     4031.89     3623.43    401.32 o 
 -24   0  18     3259.05     3604.23    378.28 o 
 -22   0  18     2484.44     2231.15    219.85 o 
 -20   0  18     3563.44     3849.11    317.79 o 
 -18   0  18     2714.86     2516.22    215.13 o 
 -16   0  18     1831.11     2056.57    457.01 o 
 -14   0  18     2760.49     2527.00    312.99 o 
 -12   0  18      153.85      228.50    165.14 o 
 -10   0  18     6789.24     7077.89    483.89 o 
  -8   0  18     8735.75     8694.88    360.82 o 
  -6   0  18      107.20      155.77    108.87 o 
  -4   0  18      322.16      147.81    105.49 o 
  -2   0  18      791.48      742.83    158.23 o 
   0   0  18     2215.67     2517.08    463.73 o 
 -29   1  18       71.33       77.98     98.00 o 
 -27   1  18     1345.22     1411.92    176.57 o 
 -25   1  18     1669.06     1542.50    176.71 o 
 -23   1  18     4873.69     5025.74    257.76 o 
 -21   1  18     4543.44     4715.84    242.21 o 
 -19   1  18     3232.85     3562.75    261.78 o 
 -17   1  18     2166.76     2618.85    182.05 o 
 -15   1  18     2086.70     1929.69    190.23 o 
 -13   1  18     3558.25     4021.99    203.72 o 
 -11   1  18     5175.51     5572.03    235.41 o 
  -9   1  18     2034.71     1928.16    158.59 o 
  -7   1  18     7402.75     7899.57    289.38 o 
  -5   1  18       75.90       32.67     88.57 o 
  -3   1  18     1237.07     1444.90    169.98 o 
  -1   1  18      526.20      400.25     97.13 o 
 -26   2  18      169.22       60.05     86.25 o 
 -24   2  18     3434.04     3146.65    197.33 o 
 -22   2  18     2813.17     2945.52    231.15 o 
 -20   2  18     1756.66     1947.45    171.51 o 
 -18   2  18     2298.62     2301.44    137.57 o 
 -16   2  18      363.90      186.46     76.97 o 
 -14   2  18     2051.03     2162.05    268.83 o 
 -12   2  18     1911.82     1839.78    260.19 o 
 -10   2  18     4682.54     4620.35    406.12 o 
  -8   2  18      965.98     1134.90    179.47 o 
  -6   2  18     1171.27     1485.33    201.49 o 
  -4   2  18      474.28      676.82    161.15 o 
 -21   3  18     2128.53     2047.48    151.59 o 
 -19   3  18     1303.38     1106.77    136.12 o 
 -17   3  18     1060.68     1079.42    151.05 o 
 -15   3  18     2174.64     2118.38    194.13 o 
 -13   3  18     1294.20     1334.83    195.98 o 
 -11   3  18     2184.25     2198.57    229.38 o 
  -9   3  18     2167.11     2085.60    231.36 o 
 -27   1  19      692.30      600.62    176.87 o 
 -25   1  19      481.00      154.09    173.46 o 
 -23   1  19      121.65       85.79     98.93 o 
 -21   1  19        0.80      -40.39     92.77 o 
 -19   1  19       61.00       77.62     90.79 o 
 -17   1  19      220.39      374.44    188.18 o 
 -15   1  19       77.02      132.49    178.58 o 
 -13   1  19        3.18      -88.37     88.37 o 
 -11   1  19      786.46      837.26    125.77 o 
  -9   1  19      421.70      512.86    114.58 o 
  -7   1  19       97.74      101.93     88.15 o 
  -5   1  19        7.73      -45.45     91.82 o 
 -24   2  19       83.41       31.64     87.63 o 
 -22   2  19      320.15      181.75     91.28 o 
 -20   2  19      279.88      307.99     80.53 o 
 -18   2  19      572.80      451.71     97.35 o 
 -16   2  19      491.14      299.18    131.37 o 
 -14   2  19      593.79      426.12    245.79 o 
 -12   2  19       88.19       70.70    116.97 o 
 -10   2  19      205.96      107.96    115.32 o 
  -8   2  19      678.80      688.50    170.20 o 
 -24   0  20     2659.38     3056.97    382.12 o 
 -22   0  20     1102.31     1280.78    288.03 o 
 -20   0  20     2386.69     2455.60    348.52 o 
 -18   0  20      342.11      618.31    220.82 o 
 -16   0  20     5977.31     5935.37    462.77 o 
 -14   0  20     5445.01     4694.91    432.05 o 
 -12   0  20     1759.49     1835.72    324.52 o 
 -10   0  20    11476.48    11692.15    643.27 o 
  -8   0  20     3095.96     3387.25    397.48 o 
 -23   1  20     1346.53     1224.10    169.10 o 
 -21   1  20     1632.64     1888.49    243.73 o 
 -19   1  20      395.12      428.21    228.50 o 
 -17   1  20     2176.45     2215.92    364.84 o 
 -15   1  20      482.54      416.69    203.54 o 
 -13   1  20     4911.43     5754.87    472.37 o 
 -11   1  20     3863.05     3950.74    273.38 o 
  -9   1  20     1017.07     1353.14    212.41 o 
                                                 
